# Supplementary material for: Brain Transcriptomic Analysis of Hereditary Cerebral Hemorrhage With Amyloidosis-Dutch Type
Source: Front Aging Neurosci. 2018 Apr 13;10:102. doi: 10.3389/fnagi.2018.00102 (PMC5908973; doi:10.3389/fnagi.2018.00102)
Supplement: Supplementary file 5 [file Data_Sheet_5.XLSX]

## Sheet: info
Input lists	HCHWA-D full transcriptome vs. subset DEG (FDR<0.05) ranked on fold change
	APPE693Q all DEG vs. subset DEG (p<0.1) ranked on fold change
Webtool	GeneTrail2 v1.5
Method	GSEA
GO page	Gene Ontology (GO) annotations
Pathways page	KEGG, Reactome and WikiPathways

## Sheet: GO_HCHWA-D
	Common terms in GSEA analysis between full transcriptome and DEG (FDR<0,05)
GeneTrail2						GeneTrail2
Statistical analysis of molecular signatures						Statistical analysis of molecular signatures
HCHWA-D full transcriptome						HCHWA-D subset DEG (FDR<0.05)
GO_-_Cellular_Component						GO_-_Cellular_Component
Type	Name	Number of hits	Expected score	Adjusted p-value		Type	Name	Number of hits	Expected score	Adjusted p-value
depleted	mitochondrial protein complex(4)	133	0	3.47914e-11		depleted	mitochondrial protein complex(4)	37	0	2.0521e-09
depleted	inner mitochondrial membrane protein complex(4)	103	0	5.18674e-10		depleted	inner mitochondrial membrane protein complex(4)	33	0	2.0565e-08
depleted	mitochondrial membrane part(3)	166	0	5.18674e-10		depleted	mitochondrial membrane part(3)	43	0	2.05468e-07
depleted	mitochondrial respiratory chain(4)	67	0	5.18674e-10		depleted	oxidoreductase complex(3)	33	0	2.28473e-06
depleted	respiratory chain(3)	75	0	1.76529e-09		depleted	respiratory chain(3)	25	0	4.21854e-06
depleted	oxidoreductase complex(3)	89	0	3.87461e-09		depleted	mitochondrial respiratory chain(4)	24	0	7.63099e-06
depleted	respiratory chain complex(4)	59	0	1.03254e-08		depleted	respiratory chain complex(4)	23	0	1.4099e-05
depleted	NADH dehydrogenase complex(4)&respiratory chain complex I(4)&mitochondrial respiratory chain complex I(5)	42	0	1.43535e-07		depleted	NADH dehydrogenase complex(4)&respiratory chain complex I(4)&mitochondrial respiratory chain complex I(5)	17	0	0.000781179
depleted	proton transporting two sector ATPase complex(4)	42	0	5.14213e-06		enriched	extracellular matrix component(2)	17	0	0.00149443
depleted	microbody part(4)&peroxisomal part(5)	78	0	0.00126448		enriched	complex of collagen trimers(3)	9	0	0.00694701
depleted	axon part(4)	162	0	0.00243377
depleted	mitochondrial outer membrane(5)	144	0	0.00243377
depleted	proton transporting ATP synthase complex(4)	21	0	0.00334826
depleted	intrinsic component of organelle membrane(3)	249	0	0.00456165
depleted	integral component of organelle membrane(4)	238	0	0.00466385
depleted	organelle outer membrane(4)	162	0	0.00466385
depleted	outer membrane(3)	166	0	0.00537576
depleted	mitochondrial proton transporting ATP synthase complex(5)	20	0	0.00723825
depleted	cullin RING ubiquitin ligase complex(5)	140	0	0.0103462
depleted	synaptic membrane(3)	234	0	0.0103462
enriched	complex of collagen trimers(3)	21	0	0.013793
depleted	synaptic vesicle membrane(3)	54	0	0.0139713
depleted	microbody membrane(4)&peroxisomal membrane(5)	54	0	0.0173615
enriched	nuclear speck(7)	182	0	0.0173615
depleted	synaptic vesicle(3)	117	0	0.0182172
depleted	presynapse(3)	138	0	0.0205539
depleted	coated membrane(3)&membrane coat(4)	86	0	0.024738
depleted	proton transporting ATP synthase complex coupling factor F o (4)	12	0	0.024738
depleted	nuclear pore(5)	70	0	0.0287152
depleted	cytochrome complex(4)	16	0	0.0295317
depleted	proton transporting two sector ATPase complex proton transporting domain(4)	20	0	0.035037
depleted	COPI vesicle coat(5)	13	0	0.0362417
depleted	growth cone(4)	123	0	0.0373807
enriched	extracellular matrix component(2)	114	0	0.0408477
depleted	sodium channel complex(7)	12	0	0.0408477
depleted	voltage gated sodium channel complex(5)	12	0	0.0408477
depleted	postsynaptic membrane(4)	184	0	0.0435502
depleted	site of polarized growth(3)	127	0	0.0435502
GO_-_Biological_Process						GO_-_Biological_Process
Type	Name	Number of hits	Expected score	Adjusted p-value		Type	Name	Number of hits	Expected score	Adjusted p-value
depleted	electron transport chain(4)	124	0	1.17515e-10		depleted	electron transport chain(4)	36	0	3.98646e-07
depleted	respiratory electron transport chain(5)	123	0	1.21028e-10		depleted	respiratory electron transport chain(5)	36	0	3.98646e-07
depleted	hydrogen ion transmembrane transport(7)	87	0	1.86391e-07		depleted	oxidative phosphorylation(5)	20	0	0.00385148
depleted	hydrogen transport(5)	127	0	7.93688e-06		depleted	ATP synthesis coupled electron transport(6)	19	0	0.00495637
depleted	proton transport(6)	125	0	2.46742e-05		depleted	mitochondrial ATP synthesis coupled electron transport(7)	19	0	0.00495637
depleted	ATP synthesis coupled electron transport(6)	62	0	3.9432e-05
depleted	mitochondrial ATP synthesis coupled electron transport(7)	62	0	3.9432e-05
depleted	mitochondrial electron transport NADH to ubiquinone(6)	43	0	3.9432e-05
depleted	oxidative phosphorylation(5)	78	0	0.000102886
depleted	mitochondrial translation(5)	117	0	0.000855983
depleted	peptidyl asparagine modification(8)	172	0	0.0015024
depleted	protein N linked glycosylation via asparagine(6)	171	0	0.00181542
depleted	mitochondrial ATP synthesis coupled proton transport(6)	16	0	0.00409967
depleted	Golgi vesicle transport(6)	279	0	0.00421188
depleted	protein N linked glycosylation(5)	179	0	0.00450213
depleted	aerobic respiration(6)	57	0	0.00520866
depleted	tRNA metabolic process(7)	190	0	0.0057183
depleted	citrate metabolic process(8)	32	0	0.0108222
enriched	fibrinolysis(6)	14	0	0.0108222
enriched	nucleotide binding oligomerization domain containing 2 signaling pathway(8)	9	0	0.0108222
enriched	transforming growth factor beta receptor signaling pathway(6)	173	0	0.0113113
depleted	synaptic transmission glutamatergic(7)	78	0	0.0113862
depleted	tricarboxylic acid metabolic process(7)	35	0	0.0113862
depleted	tricarboxylic acid cycle(4)	28	0	0.012203
depleted	negative regulation of ligase activity(5)	92	0	0.0146531
enriched	formation of primary germ layer(4)	94	0	0.0152702
enriched	multicellular organismal metabolic process(4)	108	0	0.0152702
depleted	dicarboxylic acid metabolic process(7)	85	0	0.016406
enriched	endoderm development(5)	57	0	0.016406
depleted	negative regulation of ubiquitin protein transferase activity(6)	91	0	0.016406
depleted	phosphatidylinositol metabolic process(7)	126	0	0.016406
depleted	vesicle localization(5)	241	0	0.016406
depleted	ATP hydrolysis coupled proton transport(6)&energy coupled proton transmembrane transport against electrochemical gradient(8)	29	0	0.0177064
depleted	mitochondrial transmembrane transport(5)	54	0	0.0177064
enriched	positive regulation of Rho protein signal transduction(8)	10	0	0.0177064
depleted	establishment of vesicle localization(5)	231	0	0.0179518
depleted	anion transmembrane transport(6)	200	0	0.0215809
depleted	nucleotide excision repair DNA incision(6)	38	0	0.0223749
depleted	amino acid activation(5)&tRNA aminoacylation(6)	50	0	0.0237198
enriched	regulation of fat cell differentiation(5)	90	0	0.0237198
depleted	liposaccharide metabolic process(5)	104	0	0.0257931
depleted	global genome nucleotide excision repair(6)	62	0	0.0277031
depleted	ribonucleoside biosynthetic process(7)	103	0	0.0298304
depleted	ER to Golgi vesicle mediated transport(7)	109	0	0.0331202
depleted	negative regulation of ubiquitin protein ligase activity involved in mitotic cell cycle(6)	85	0	0.0344574
enriched	positive regulation of vasculature development(4)	97	0	0.0357688
depleted	NADH metabolic process(9)	34	0	0.0373022
enriched	PERK mediated unfolded protein response(6)	17	0	0.0373022
enriched	collagen fibril organization(6)	36	0	0.0373022
depleted	endosomal transport(6)	242	0	0.0373022
depleted	interphase(4)	110	0	0.0373022
depleted	mitochondrial translational elongation(6)	83	0	0.0373022
enriched	positive regulation of endothelial cell apoptotic process(8)	13	0	0.0373022
depleted	protein lipidation(7)	79	0	0.0373022
depleted	retrograde vesicle mediated transport Golgi to ER(7)	35	0	0.0373022
depleted	purine nucleoside biosynthetic process(7)&purine ribonucleoside biosynthetic process(8)	89	0	0.0385422
enriched	germinal center formation(4)	14	0	0.041949
enriched	mesonephros development(5)	80	0	0.041949
enriched	multicellular organismal macromolecule metabolic process(5)	97	0	0.041949
enriched	regulation of endothelial cell apoptotic process(8)	31	0	0.041949

## Sheet: Pathways_HCHWA-D
	Common terms in GSEA analysis between full transcriptome and DEG (FDR<0,05)
GeneTrail2						GeneTrail2
Statistical analysis of molecular signatures						Statistical analysis of molecular signatures
HCHWA-D full transcriptome						HCHWA-D subset DEG (FDR<0.05)
Reactome_-_Pathways						Reactome_-_Pathways
Type	Name	Number of hits	Expected score	Adjusted p-value		Type	Name	Number of hits	Expected score	Adjusted p-value
depleted	Respiratory electron transport	75	0	1.03364e-07		depleted	Respiratory electron transport	24	0	8.43979e-05
depleted	Complex I biogenesis	49	0	2.18423e-05		depleted	Gap junction assembly	5	0	0.00193495
depleted	Gluconeogenesis	25	0	0.00202045		depleted	Complex I biogenesis	17	0	0.00287992
depleted	Packaging Of Telomere Ends	32	0	0.00202045		enriched	ECM proteoglycans	15	0	0.00287992
depleted	COPI-mediated anterograde transport	88	0	0.00203109		enriched	Assembly of collagen fibrils and other multimeric structures	10	0	0.00464259
depleted	DNA methylation	35	0	0.00203109		depleted	Assembly of the primary cilium	4	0	0.00945147
enriched	Viral RNP Complexes in the Host Cell Nucleus	2	0	0.00339926		depleted	Formation of tubulin folding intermediates by CCT/TriC	4	0	0.00945147
depleted	Activation of ATR in response to replication stress	31	0	0.00372864		depleted	Microtubule-dependent trafficking of connexons from Golgi to the plasma membrane	4	0	0.00945147
depleted	Formation of ATP by chemiosmotic coupling	15	0	0.00372864		enriched	Integrin cell surface interactions	15	0	0.0214933
depleted	RNA Polymerase I Promoter Opening	34	0	0.00372864		depleted	Stimuli-sensing channels	8	0	0.0214933
enriched	Scavenging by Class A Receptors	16	0	0.00372864
depleted	Activated PKN1 stimulates transcription of AR (androgen receptor) regulated genes KLK2 and KLK3	36	0	0.0108862
enriched	Molecules associated with elastic fibres	32	0	0.0108862
depleted	SIRT1 negatively regulates rRNA Expression	39	0	0.0118814
depleted	Glycosphingolipid metabolism	36	0	0.013364
depleted	Antigen processing: Ubiquitination & Proteasome degradation	206	0	0.0140357
depleted	MHC class II antigen presentation	103	0	0.0169755
enriched	Syndecan interactions	26	0	0.0196978
depleted	Hedgehog ligand biogenesis	55	0	0.021546
depleted	Mitochondrial translation elongation	82	0	0.021546
depleted	Assembly of the primary cilium	15	0	0.0284006
depleted	Autodegradation of Cdh1 by Cdh1:APC/C	61	0	0.0284006
depleted	Citric acid cycle (TCA cycle)	19	0	0.0284902
enriched	Metallothioneins bind metals	8	0	0.0284902
depleted	Hh mutants that don't undergo autocatalytic processing are degraded by ERAD	53	0	0.0285289
depleted	Condensation of Prophase Chromosomes	42	0	0.0305005
depleted	Cdc20:Phospho-APC/C mediated degradation of Cyclin A	65	0	0.0324853
depleted	Vif-mediated degradation of APOBEC3G	50	0	0.0360248
depleted	APC/C:Cdc20 mediated degradation of Securin	62	0	0.0366176
depleted	Degradation of DVL	54	0	0.0366176
depleted	Degradation of GLI2 by the proteasome	56	0	0.0366176
depleted	Mitochondrial translation initiation	82	0	0.0366176
depleted	Mitochondrial translation termination	82	0	0.0366176
depleted	ISG15 antiviral mechanism	68	0	0.0391039
depleted	Ubiquitin Mediated Degradation of Phosphorylated Cdc25A	49	0	0.0391039
depleted	tRNA processing in the nucleus	54	0	0.045134
depleted	Ubiquitin-dependent degradation of Cyclin D1	48	0	0.0477795
depleted	CDT1 association with the CDC6:ORC:origin complex	55	0	0.0498795
depleted	PRC2 methylates histones and DNA	44	0	0.0498795
KEGG_-_Pathways						KEGG_-_Pathways
Type	Name	Number of hits	Expected score	Adjusted p-value		Type	Name	Number of hits	Expected score	Adjusted p-value
depleted	Oxidative phosphorylation	107	0	6.90446e-16		depleted	Parkinson's disease	32	0	3.29346e-08
depleted	Parkinson's disease	117	0	6.14261e-09		depleted	Oxidative phosphorylation	34	0	6.77704e-07
depleted	Alzheimer's disease	149	0	1.16668e-08		depleted	Alzheimer's disease	38	0	2.43855e-06
depleted	Huntington's disease	163	0	2.43372e-07		depleted	Huntington's disease	39	0	7.56664e-06
enriched	Cytokine-cytokine receptor interaction	121	0	1.37565e-06		depleted	Carbon metabolism	20	0	0.000974927
depleted	Lysosome	111	0	3.08466e-05		enriched	ECM-receptor interaction	18	0	0.00357614
depleted	Non-alcoholic fatty liver disease (NAFLD)	133	0	0.00035044		enriched	TNF signaling pathway	14	0	0.00446479
enriched	MicroRNAs in cancer	138	0	0.000542591		enriched	Legionellosis	10	0	0.00748418
depleted	Aminoacyl-tRNA biosynthesis	44	0	0.00069344		enriched	PI3K-Akt signaling pathway	37	0	0.0211175
depleted	Peroxisome	75	0	0.00069344		enriched	Amoebiasis	18	0	0.038154
depleted	Carbon metabolism	93	0	0.000725244		depleted	Lysosome	16	0	0.0425176
depleted	Butanoate metabolism	20	0	0.00159353
depleted	Glycolysis / Gluconeogenesis	46	0	0.00159353
depleted	Systemic lupus erythematosus	75	0	0.00181138
depleted	Citrate cycle (TCA cycle)	29	0	0.0021613
enriched	NF-kappa B signaling pathway	74	0	0.0021613
enriched	PI3K-Akt signaling pathway	275	0	0.00242456
depleted	N-Glycan biosynthesis	49	0	0.00676122
depleted	Pyrimidine metabolism	95	0	0.0081316
enriched	TGF-beta signaling pathway	69	0	0.0081316
enriched	Transcriptional misregulation in cancer	135	0	0.00859833
depleted	Purine metabolism	147	0	0.0104249
depleted	Pyruvate metabolism	34	0	0.0104249
enriched	Focal adhesion	188	0	0.0105204
depleted	Mismatch repair	21	0	0.0105204
depleted	Valine, leucine and isoleucine degradation	42	0	0.0105204
depleted	Tryptophan metabolism	27	0	0.0192529
enriched	Hippo signaling pathway	138	0	0.0210053
enriched	Protein digestion and absorption	59	0	0.0210053
depleted	Alanine, aspartate and glutamate metabolism	28	0	0.0211814
depleted	Nicotine addiction	33	0	0.0211814
enriched	Malaria	36	0	0.0226099
depleted	Other glycan degradation	17	0	0.026408
depleted	Synaptic vesicle cycle	55	0	0.026619
enriched	TNF signaling pathway	97	0	0.0301614
depleted	Fructose and mannose metabolism	31	0	0.0320737
depleted	Synthesis and degradation of ketone bodies	8	0	0.0359059
depleted	Fatty acid metabolism	45	0	0.0362721
depleted	Axon guidance	123	0	0.042385
enriched	MAPK signaling pathway	225	0	0.0450413
enriched	ECM-receptor interaction	70	0	0.0472115
depleted	Phagosome	125	0	0.0480607
WikiPathways						WikiPathways
Type	Name	Number of hits	Expected score	Adjusted p-value		Type	Name	Number of hits	Expected score	Adjusted p-value
depleted	Electron Transport Chain	87	0	1.17089e-11		depleted	Electron Transport Chain	27	0	1.48534e-06
depleted	Oxidative phosphorylation	50	0	3.00766e-11		depleted	Oxidative phosphorylation	19	0	0.000210508
depleted	Glycolysis and Gluconeogenesis	38	0	0.000474867		enriched	Spinal Cord Injury	19	0	0.00709445
enriched	TGF-beta Receptor Signaling	49	0	0.00123657		enriched	Preimplantation Embryo	12	0	0.0420457
enriched	miRNA targets in ECM and membrane receptors	21	0	0.00127982		enriched	miRNA targets in ECM and membrane receptors	8	0	0.0420457
enriched	Integrated Pancreatic Cancer Pathway	169	0	0.00309806
enriched	Apoptosis Modulation and Signaling	79	0	0.00432131
enriched	Senescence and Autophagy in Cancer	92	0	0.00432131
enriched	Aryl Hydrocarbon Receptor Pathway	28	0	0.00506293
enriched	Mesodermal Commitment Pathway	56	0	0.0102365
enriched	TGF-beta Signaling Pathway	126	0	0.010267
enriched	Apoptosis-related network due to altered Notch3 in ovarian cancer	51	0	0.0117864
enriched	Inflammatory Response Pathway	16	0	0.0185252
depleted	Synthesis and Degradation of Ketone Bodies	4	0	0.0185252
depleted	Alanine and aspartate metabolism	11	0	0.0247347
enriched	Focal Adhesion	175	0	0.0247347
depleted	TCA Cycle	17	0	0.0247347
enriched	BMP Signalling and Regulation	12	0	0.0292263
enriched	MAPK Signaling Pathway	154	0	0.0292263
enriched	Quercetin and Nf-kB/ AP-1 Induced Cell Apoptosis	13	0	0.0292263
enriched	Spinal Cord Injury	97	0	0.0292263
enriched	Preimplantation Embryo	36	0	0.0310042
depleted	Fatty Acid Beta Oxidation	29	0	0.0432011
depleted	Proteasome Degradation	60	0	0.0465687
enriched	Apoptosis	74	0	0.0484993

## Sheet: GO_APP-E693Q
	Common terms in GSEA analysis between full gene list and DEG (p<0,1)
GeneTrail2						GeneTrail2
Statistical analysis of molecular signatures						Statistical analysis of molecular signatures
APP-E693Q vs WT_full gene list						APP-E693Q vs WT_subset DEG (p<0.1)
GO_-_Cellular_Component						GO_-_Cellular_Component
Type	Name	Number of hits	Expected score	Adjusted p-value		Type	Name	Number of hits	Expected score	Adjusted p-value
enriched	extracellular matrix(2)	108	0	6.32405e-14		enriched	extracellular matrix(2)	68	0	2.85695e-07
enriched	proteinaceous extracellular matrix(3)	95	0	1.70777e-13		enriched	proteinaceous extracellular matrix(3)	60	0	1.12335e-06
enriched	basement membrane(3)	35	0	1.40195e-08		enriched	extracellular matrix component(2)	32	0	0.000524971
enriched	extracellular matrix component(2)	47	0	4.16642e-08		enriched	blood microparticle(3)	9	0	0.00116678
depleted	cilium(3)	64	0	0.000651894		enriched	collagen trimer(4)	16	0	0.00164765
enriched	collagen trimer(4)	21	0	0.00186977		enriched	basement membrane(3)	24	0	0.00746673
enriched	MHC protein complex(5)	11	0	0.00471549		depleted	cilium(3)	32	0	0.0149388
depleted	axoneme(4)&ciliary cytoplasm(4)	23	0	0.00553449		enriched	complex of collagen trimers(3)	6	0	0.027126
depleted	ciliary part(3)	41	0	0.00553449		depleted	synapse part(2)	31	0	0.0473536
depleted	microtubule(4)	54	0	0.00602245
enriched	anchoring junction(3)	95	0	0.00890274
enriched	adherens junction(4)	94	0	0.0112504
enriched	focal adhesion(5)	82	0	0.0214708
depleted	sperm flagellum(4)	10	0	0.0214708
enriched	basal lamina(3)	10	0	0.0338533
enriched	cell substrate adherens junction(4)	83	0	0.0338533
depleted	motile cilium(4)	17	0	0.0338533
GO_-_Biological_Process						GO_-_Biological_Process
Type	Name	Number of hits	Expected score	Adjusted p-value		Type	Name	Number of hits	Expected score	Adjusted p-value
enriched	extracellular matrix organization(5)	58	0	1.25881e-06		enriched	extracellular matrix organization(5)	37	0	0.000211658
enriched	innate immune response(4)	100	0	1.25881e-06		enriched	extracellular structure organization(4)	38	0	0.000294973
enriched	extracellular structure organization(4)	59	0	1.65001e-06		enriched	regulation of cell motility(4)	60	0	0.000294973
enriched	inflammatory response(5)	93	0	1.65001e-06		enriched	regulation of cell migration(5)	59	0	0.000426321
depleted	microtubule bundle formation(6)	16	0	2.86035e-06		enriched	response to wounding(4)	72	0	0.00148725
depleted	axoneme assembly(5)	12	0	6.89817e-06		enriched	inflammatory response(5)	54	0	0.00211274
depleted	cilium movement(6)	17	0	7.64128e-06		enriched	innate immune response(4)	57	0	0.00668909
enriched	vasculature development(5)	127	0	7.8014e-06		enriched	regulation of leukocyte migration(4)	19	0	0.00975149
enriched	blood vessel development(4)	124	0	9.35204e-06		depleted	cilium movement(6)	8	0	0.0117161
enriched	regulation of immune response(4)	100	0	2.52292e-05		enriched	leukocyte migration(3)	27	0	0.0144196
enriched	collagen fibril organization(6)	16	0	2.65109e-05		enriched	negative regulation of response to external stimulus(4)	30	0	0.0144196
enriched	response to wounding(4)	124	0	3.04522e-05		enriched	regulation of immune response(4)	49	0	0.0144196
enriched	regulation of cytokine production(4)	99	0	7.08235e-05		enriched	cytokine production(4)	54	0	0.020455
enriched	cytokine production(4)	111	0	8.34243e-05		enriched	regulation of behavior(3)	21	0	0.0241559
enriched	regulation of inflammatory response(5)	44	0	8.891e-05		enriched	positive regulation of cell adhesion(4)	39	0	0.0328167
enriched	positive regulation of immune response(4)	80	0	0.000162068		enriched	regulation of response to wounding(5)	42	0	0.0328167
enriched	adaptive immune response based on somatic recombination of immune receptors built from immunoglobulin superfamily domains(5)	40	0	0.000178108		enriched	fatty acid derivative biosynthetic process(5)&icosanoid biosynthetic process(6)	6	0	0.0357364
enriched	regulation of response to wounding(5)	64	0	0.000178108		enriched	immune effector process(3)	68	0	0.0357364
enriched	leukocyte mediated immunity(4)	45	0	0.000210268		depleted	microtubule based process(4)	32	0	0.0357364
enriched	lymphocyte mediated immunity(5)	31	0	0.000210268		depleted	microtubule bundle formation(6)	7	0	0.0357364
enriched	blood vessel morphogenesis(4)	101	0	0.000281474		enriched	negative regulation of locomotion(3)	22	0	0.0357364
enriched	immune effector process(3)	116	0	0.000654305		enriched	response to cytokine(5)	47	0	0.0357364
depleted	microtubule based process(4)	80	0	0.000654305		enriched	unsaturated fatty acid biosynthetic process(7)	6	0	0.0357364
enriched	response to cytokine(5)	93	0	0.000717605		enriched	regulation of defense response(5)	60	0	0.0368616
enriched	endocytosis(6)	73	0	0.0012531		enriched	regulation of chemotaxis(4)	18	0	0.0370727
enriched	wound healing(5)	75	0	0.00137522		enriched	adaptive immune response based on somatic recombination of immune receptors built from immunoglobulin superfamily domains(5)	25	0	0.0399415
enriched	acute inflammatory response(6)	19	0	0.00158418		enriched	regulation of cytokine production(4)	51	0	0.0419413
enriched	adaptive immune response(4)	54	0	0.00158418		enriched	negative regulation of response to wounding(4)	22	0	0.0424629
enriched	negative regulation of immune response(4)	29	0	0.00158418		enriched	positive regulation of locomotion(3)	39	0	0.0454985
enriched	negative regulation of immune system process(3)	76	0	0.00195312		enriched	wound healing(5)	42	0	0.0476508
enriched	leukocyte migration(3)	49	0	0.00195821		enriched	vasculature development(5)	65	0	0.0489971
enriched	angiogenesis(4)	84	0	0.00196394		enriched	regulation of inflammatory response(5)	31	0	0.049831
depleted	microtubule based movement(5)	35	0	0.00199013
enriched	regulation of peptidase activity(6)	65	0	0.00239995
enriched	biomineral tissue development(5)	25	0	0.00281149
enriched	negative regulation of peptidase activity(6)	34	0	0.00413682
enriched	cellular response to cytokine stimulus(6)	79	0	0.00427156
enriched	mesonephric tubule development(5)&ureteric bud development(6)&mesonephric epithelium development(6)	19	0	0.00427156
enriched	mesonephros development(5)	19	0	0.00427156
enriched	regulation of leukocyte mediated immunity(5)	26	0	0.00427156
enriched	response to interferon gamma(5)	15	0	0.00427156
depleted	cilium morphogenesis(6)	35	0	0.00449201
enriched	negative regulation of defense response(4)	30	0	0.00449201
enriched	regulation of cell motility(4)	126	0	0.00449201
enriched	regulation of defense response(5)	103	0	0.00449201
enriched	tissue morphogenesis(4)	105	0	0.00511963
enriched	regulation of biomineral tissue development(5)	16	0	0.00519793
enriched	ear development(5)	37	0	0.00532611
enriched	mesenchyme development(5)	44	0	0.00532611
enriched	positive regulation of cytokine production(4)	64	0	0.00532611
enriched	regulation of leukocyte migration(4)	31	0	0.00532611
enriched	regulation of cell migration(5)	124	0	0.00534434
enriched	defense response to bacterium(5)	33	0	0.00607905
enriched	positive regulation of cell adhesion(4)	76	0	0.00607905
enriched	odontogenesis(5)	22	0	0.00651957
enriched	regulation of body fluid levels(4)	52	0	0.00778724
enriched	urogenital system development(5)	56	0	0.00827116
enriched	regulation of endopeptidase activity(7)	57	0	0.00852692
enriched	negative regulation of response to wounding(4)	36	0	0.00999334
enriched	tube morphogenesis(4)	68	0	0.00999334
enriched	blood coagulation(5)	37	0	0.0100354
enriched	coagulation(4)	37	0	0.0100354
enriched	hemostasis(5)	37	0	0.0100354
depleted	microtubule cytoskeleton organization(5)	54	0	0.0119098
enriched	renal system development(5)	49	0	0.0133511
enriched	epithelial cell differentiation(6)	80	0	0.0137756
enriched	activation of immune response(3)	55	0	0.015594
enriched	bone mineralization(5)	19	0	0.0156807
enriched	regulation of innate immune response(5)	48	0	0.01635
enriched	T cell mediated immunity(6)	13	0	0.0176586
enriched	T cell apoptotic process(10)	13	0	0.0197838
depleted	axonemal dynein complex assembly(5)	6	0	0.0200385
enriched	negative regulation of locomotion(3)	42	0	0.0204512
enriched	response to interferon beta(6)	10	0	0.0207486
enriched	negative regulation of cell motility(4)	33	0	0.0220695
enriched	regulation of sequence specific DNA binding transcription factor activity(4)	53	0	0.0229362
enriched	kidney epithelium development(5)	24	0	0.0240801
enriched	odontogenesis of dentin containing tooth(6)	16	0	0.0240801
enriched	single organismal cell cell adhesion(4)	121	0	0.0260323
enriched	cell type specific apoptotic process(7)	81	0	0.0265647
enriched	morphogenesis of an epithelium(5)	90	0	0.0267512
enriched	tube development(4)	105	0	0.0267512
enriched	positive regulation of immune effector process(4)	25	0	0.0269259
enriched	immune response regulating signaling pathway(5)	49	0	0.0269713
enriched	cytokine mediated signaling pathway(6)	52	0	0.0275032
enriched	homotypic cell cell adhesion(5)	88	0	0.0275032
enriched	lymphocyte apoptotic process(9)	17	0	0.0275032
enriched	nephron development(4)	30	0	0.0275032
enriched	positive regulation of activated T cell proliferation(8)	6	0	0.0275032
enriched	regulation of T cell apoptotic process(9)	12	0	0.0275032
enriched	regulation of lymphocyte mediated immunity(6)	19	0	0.0275373
enriched	mesonephric tubule morphogenesis(6)	16	0	0.0293373
enriched	negative regulation of response to external stimulus(4)	56	0	0.0293373
enriched	nephron tubule morphogenesis(6)	16	0	0.0293373
depleted	RNA processing(6)	62	0	0.0298037
enriched	embryonic forelimb morphogenesis(7)	9	0	0.0298037
enriched	fibroblast proliferation(4)	23	0	0.0298037
enriched	forelimb morphogenesis(6)	9	0	0.0298037
enriched	negative regulation of endopeptidase activity(7)	28	0	0.0298037
enriched	regulation of cell activation(4)	78	0	0.0298037
enriched	regulation of cell adhesion(4)	117	0	0.0298037
enriched	regulation of fibroblast proliferation(5)	23	0	0.0298037
enriched	immune response activating signal transduction(4)	46	0	0.0301975
enriched	regulation of bone mineralization(5)	14	0	0.0301975
enriched	prostanoid biosynthetic process(7)&prostaglandin biosynthetic process(8)	8	0	0.0303768
enriched	regulation of immune effector process(4)	66	0	0.0326675
enriched	regulation of lymphocyte apoptotic process(8)	16	0	0.0329898
enriched	embryonic appendage morphogenesis(5)&embryonic limb morphogenesis(6)	26	0	0.0333148
enriched	embryonic organ morphogenesis(5)	50	0	0.0333148
enriched	positive regulation of defense response(4)	55	0	0.0333148
enriched	regulation of leukocyte activation(4)	75	0	0.0333148
enriched	multi multicellular organism process(3)	26	0	0.0336216
enriched	positive regulation of cell activation(4)	53	0	0.034513
enriched	positive regulation of leukocyte activation(4)	53	0	0.034513
enriched	sensory organ development(4)	87	0	0.034513
enriched	skeletal system development(5)	80	0	0.034513
enriched	tissue remodeling(4)	35	0	0.034513
enriched	negative regulation of cell migration(5)	32	0	0.0346222
enriched	defense response to other organism(4)	83	0	0.0352754
depleted	cilium organization(5)	33	0	0.0355619
enriched	fatty acid derivative biosynthetic process(5)&icosanoid biosynthetic process(6)	10	0	0.0355619
enriched	ossification(4)	71	0	0.0372491
enriched	embryonic morphogenesis(4)	91	0	0.0379114
enriched	antigen processing and presentation(3)	18	0	0.0381287
enriched	nephron morphogenesis(4)	18	0	0.0382788
enriched	endothelial cell migration(7)	28	0	0.0386136
enriched	leukocyte chemotaxis(4)	28	0	0.0391198
enriched	regulation of adaptive immune response(5)	28	0	0.0400496
enriched	anterior posterior pattern specification(6)	31	0	0.0407075
enriched	leukocyte cell cell adhesion(5)	79	0	0.0427771
enriched	negative regulation of hydrolase activity(5)	48	0	0.0427771
enriched	negative regulation of proteolysis(6)	49	0	0.0427771
enriched	peptide cross linking(7)	8	0	0.0427771
enriched	positive regulation of cell cell adhesion(5)	45	0	0.0427771
enriched	positive regulation of interferon gamma production(5)	8	0	0.0427771
depleted	ubiquitin dependent protein catabolic process(8)	43	0	0.0427771
enriched	cellular response to interferon beta(7)	9	0	0.0428576
enriched	epithelial tube morphogenesis(5)	61	0	0.0428576
enriched	regulation of proteolysis(6)	100	0	0.0428576
enriched	tumor necrosis factor mediated signaling pathway(7)	9	0	0.0428576
enriched	leukocyte apoptotic process(8)	24	0	0.0429915
enriched	multicellular organismal water homeostasis(5)	3	0	0.0439922
enriched	branching morphogenesis of an epithelial tube(5)	39	0	0.0440586
enriched	cell chemotaxis(5)	41	0	0.0440586
enriched	kidney development(4)	46	0	0.0440586
depleted	cilium assembly(5)	30	0	0.0441707
enriched	negative regulation of hemostasis(4)&negative regulation of blood coagulation(5)	10	0	0.0445257
enriched	positive regulation of lymphocyte activation(5)	47	0	0.044887
enriched	regulation of organ morphogenesis(5)	35	0	0.0449631
enriched	ureteric bud morphogenesis(7)	15	0	0.0454379
enriched	response to bacterium(4)	65	0	0.046918
enriched	regulation of vasculature development(5)	51	0	0.0470015
enriched	negative regulation of cellular component movement(4)	40	0	0.047026
enriched	positive regulation of T helper 1 type immune response(7)	5	0	0.047026
enriched	regulation of leukocyte apoptotic process(7)	23	0	0.047026
enriched	activated T cell proliferation(7)	8	0	0.048236
enriched	positive regulation of tumor necrosis factor superfamily cytokine production(5)	17	0	0.048236
enriched	regulation of activated T cell proliferation(8)	8	0	0.048236
enriched	morphogenesis of embryonic epithelium(5)	30	0	0.0488658
enriched	negative regulation of wound healing(5)	14	0	0.0494341

## Sheet: pathways_APP-E693Q
	Common terms in GSEA analysis between full gene list and DEG (p<0,1)
GeneTrail2						GeneTrail2
Statistical analysis of molecular signatures						Statistical analysis of molecular signatures
APP-E693Q vs WT_full gene list						APP-E693Q vs WT_subset DEG (p<0.1)
Reactome_-_Pathways						Reactome_-_Pathways
Type	Name	Number of hits	Expected score	Adjusted p-value		Type	Name	Number of hits	Expected score	Adjusted p-value
enriched	Integrin cell surface interactions	28	0	0.000130651		enriched	Integrin cell surface interactions	20	0	7.79269e-05
enriched	Collagen biosynthesis and modifying enzymes	14	0	0.0409757
enriched	Laminin interactions	12	0	0.0409757
enriched	Molecules associated with elastic fibres	14	0	0.0409757
KEGG_-_Pathways						KEGG_-_Pathways
Type	Name	Number of hits	Expected score	Adjusted p-value		Type	Name	Number of hits	Expected score	Adjusted p-value
enriched	Complement and coagulation cascades	14	0	0.000168195		enriched	ECM-receptor interaction	21	0	0.000330605
enriched	ECM-receptor interaction	32	0	0.000168195		enriched	Complement and coagulation cascades	12	0	0.0012023
depleted	Cholinergic synapse	15	0	0.014828		enriched	Phagosome	19	0	0.0147211
depleted	Dopaminergic synapse	13	0	0.014828
enriched	Phagosome	34	0	0.014828
enriched	Protein digestion and absorption	20	0	0.014828
enriched	Allograft rejection	6	0	0.018987
enriched	Autoimmune thyroid disease	6	0	0.018987
enriched	Graft-versus-host disease	6	0	0.018987
enriched	Inflammatory bowel disease (IBD)	11	0	0.0207646
enriched	Cytokine-cytokine receptor interaction	38	0	0.0291114
enriched	Ribosome	24	0	0.0291114
enriched	HTLV-I infection	46	0	0.0303862
enriched	Intestinal immune network for IgA production	6	0	0.0332846
enriched	Systemic lupus erythematosus	21	0	0.0332846
enriched	Amoebiasis	25	0	0.0354787
WikiPathways						WikiPathways
Type	Name	Number of hits	Expected score	Adjusted p-value		Type	Name	Number of hits	Expected score	Adjusted p-value
enriched	Complement and Coagulation Cascades	12	0	0.00729941		enriched	Complement and Coagulation Cascades	10	0	0.0223488

## Sheet: FC ranked lists
HCHWA-D full transcriptome	HCHWA-D subset DEG	APP-E693Q full transcriptome	APP-E693Q subset DEG
HSPA6	HSPA6	ENSMUSG00000032011	ENSMUSG00000032011
INHBA	INHBA	ENSMUSG00000030111	ENSMUSG00000030111
PDYN	PDYN	ENSMUSG00000086866	ENSMUSG00000086866
RRAD	RRAD	ENSMUSG00000015340	ENSMUSG00000015340
TIMP1	TIMP1	ENSMUSG00000013483	ENSMUSG00000013483
HSPA1A	HSPA1A	ENSMUSG00000025804	ENSMUSG00000025804
LINC01164	LINC01164	ENSMUSG00000037206	ENSMUSG00000037206
SECTM1	SECTM1	ENSMUSG00000025491	ENSMUSG00000025491
HSPB1	HSPB1	ENSMUSG00000027555	ENSMUSG00000027555
CHI3L2	CHI3L2	ENSMUSG00000092262	ENSMUSG00000092262
SPOCD1	SPOCD1	ENSMUSG00000078921	ENSMUSG00000078921
GNG10	GNG10	ENSMUSG00000026043	ENSMUSG00000026043
BAG3	BAG3	ENSMUSG00000023224	ENSMUSG00000023224
SERPINH1	SERPINH1	ENSMUSG00000027322	ENSMUSG00000027322
SERPINE1	SERPINE1	ENSMUSG00000049241	ENSMUSG00000049241
DNAJB1	DNAJB1	ENSMUSG00000049103	ENSMUSG00000049103
NPTX2	NPTX2	ENSMUSG00000078122	ENSMUSG00000078122
LAMB3	LAMB3	ENSMUSG00000006219	ENSMUSG00000006219
VEGFA	VEGFA	ENSMUSG00000021390	ENSMUSG00000021390
PNOC	PNOC	ENSMUSG00000031375	ENSMUSG00000031375
C7orf61	C7orf61	ENSMUSG00000030218	ENSMUSG00000030218
LOXHD1	LOXHD1	ENSMUSG00000046714	ENSMUSG00000046714
HSPA7	HSPA7	ENSMUSG00000073421	ENSMUSG00000073421
GBP2	GBP2	ENSMUSG00000024087	ENSMUSG00000024087
HSPA1B	HSPA1B	ENSMUSG00000032368	ENSMUSG00000032368
ADM	ADM	ENSMUSG00000037254	ENSMUSG00000037254
C2CD4A	C2CD4A	ENSMUSG00000032085	ENSMUSG00000032085
ACRC	ACRC	ENSMUSG00000004885	ENSMUSG00000004885
CCL2	CCL2	ENSMUSG00000048583	ENSMUSG00000048583
G0S2	G0S2	ENSMUSG00000040212	ENSMUSG00000040212
IGSF22	IGSF22	ENSMUSG00000020695	ENSMUSG00000020695
NAT16	LINC00960	ENSMUSG00000024529	ENSMUSG00000024529
LINC00960	CHI3L1	ENSMUSG00000054072	ENSMUSG00000054072
CHI3L1	STC1	ENSMUSG00000030048	ENSMUSG00000030048
STC1	HILPDA	ENSMUSG00000039109	ENSMUSG00000039109
CSF3	NGFR	ENSMUSG00000036594	ENSMUSG00000036594
HILPDA	DRAXIN	ENSMUSG00000062329	ENSMUSG00000062329
NGFR	DDIT4	ENSMUSG00000086266	ENSMUSG00000086266
DRAXIN	WFIKKN1	ENSMUSG00000030109	ENSMUSG00000030109
DDIT4	NPC1L1	ENSMUSG00000051043	ENSMUSG00000051043
SFN	COL27A1	ENSMUSG00000073555	ENSMUSG00000073555
WFIKKN1	PCK1	ENSMUSG00000006369	ENSMUSG00000006369
NPC1L1	TNFRSF12A	ENSMUSG00000037921	ENSMUSG00000037921
COL27A1	AQP3	ENSMUSG00000037727	ENSMUSG00000037727
PCK1	MOB4	ENSMUSG00000024610	ENSMUSG00000024610
FOSL1	HS3ST2	ENSMUSG00000036972	ENSMUSG00000036972
TNFRSF12A	LOC100130238	ENSMUSG00000050295	ENSMUSG00000050295
AQP3	RAB13	ENSMUSG00000036446	ENSMUSG00000036446
MOB4	HAP1	ENSMUSG00000069516	ENSMUSG00000069516
HS3ST2	FOXJ1	ENSMUSG00000057123	ENSMUSG00000057123
LOC100130238	VIM-AS1	ENSMUSG00000025355	ENSMUSG00000025355
RAB13	SNX31	ENSMUSG00000034459	ENSMUSG00000034459
HAP1	PRKY	ENSMUSG00000032092	ENSMUSG00000032092
FOXJ1	ANGPT2	ENSMUSG00000060586	ENSMUSG00000060586
VIM-AS1	MHRT	ENSMUSG00000048368	ENSMUSG00000048368
SNX31	LOC101928841	ENSMUSG00000004707	ENSMUSG00000004707
PRKY	SAP25	ENSMUSG00000020264	ENSMUSG00000020264
NPAS4	RDH10	ENSMUSG00000024371	ENSMUSG00000024371
ANGPT2	CHORDC1	ENSMUSG00000039899	ENSMUSG00000039899
MHRT	CEP295NL	ENSMUSG00000035493	ENSMUSG00000035493
LOC101928841	MUC6	ENSMUSG00000001349	ENSMUSG00000001349
SAP25	KCNE4	ENSMUSG00000005611	ENSMUSG00000005611
RDH10	IGSF9B	ENSMUSG00000032179	ENSMUSG00000032179
CHORDC1	FNDC9	ENSMUSG00000079017	ENSMUSG00000079017
CEP295NL	COL1A1	ENSMUSG00000017897	ENSMUSG00000017897
SERPINA3	ZNF852	ENSMUSG00000020592	ENSMUSG00000020592
MUC6	METTL7B	ENSMUSG00000029373	ENSMUSG00000029373
KCNE4	LOC643542	ENSMUSG00000052688	ENSMUSG00000052688
IGSF9B	MIR4697HG	ENSMUSG00000089952	ENSMUSG00000089952
FNDC9	HMGN5	ENSMUSG00000004105	ENSMUSG00000004105
COL1A1	MSH4	ENSMUSG00000000386	ENSMUSG00000000386
ZNF852	NEAT1	ENSMUSG00000026712	ENSMUSG00000026712
RPLP0P2	IGFBP7-AS1	ENSMUSG00000071540	ENSMUSG00000071540
METTL7B	CXCL2	ENSMUSG00000033227	ENSMUSG00000033227
LOC643542	LOC727896	ENSMUSG00000028270	ENSMUSG00000028270
MIR4697HG	RGS2	ENSMUSG00000030208	ENSMUSG00000030208
HMGN5	GBP1	ENSMUSG00000046352	ENSMUSG00000046352
ARC	PRR34-AS1	ENSMUSG00000078302	ENSMUSG00000078302
MSH4	HIF1A-AS2	ENSMUSG00000051295	ENSMUSG00000051295
NEAT1	LOC100129697	ENSMUSG00000036103	ENSMUSG00000036103
IGFBP7-AS1	MGC16142	ENSMUSG00000047793	ENSMUSG00000047793
CXCL2	SNORD17	ENSMUSG00000046794	ENSMUSG00000046794
LOC727896	LOC401127	ENSMUSG00000021186	ENSMUSG00000021186
RGS2	CYR61	ENSMUSG00000040310	ENSMUSG00000040310
GBP1	FAM153B	ENSMUSG00000029371	ENSMUSG00000029371
PRR34-AS1	CLEC18B	ENSMUSG00000014198	ENSMUSG00000014198
HIF1A-AS2	FAM153C	ENSMUSG00000028073	ENSMUSG00000028073
LOC100129697	GADD45B	ENSMUSG00000028763	ENSMUSG00000028763
MGC16142	CBFA2T3	ENSMUSG00000036867	ENSMUSG00000036867
SNORD17	GSDMB	ENSMUSG00000025150	ENSMUSG00000025150
LOC401127	RCC1	ENSMUSG00000040562	ENSMUSG00000040562
CYR61	WNT7B	ENSMUSG00000003617	ENSMUSG00000003617
FAM153B	MAFF	ENSMUSG00000018459	ENSMUSG00000018459
CLEC18B	TMEM56-RWDD3	ENSMUSG00000000303	ENSMUSG00000000303
FAM153C	CRYAB	ENSMUSG00000022221	ENSMUSG00000022221
GADD45B	ATE1-AS1	ENSMUSG00000039457	ENSMUSG00000039457
CBFA2T3	COL3A1	ENSMUSG00000031595	ENSMUSG00000031595
GSDMB	LOC101927811	ENSMUSG00000050666	ENSMUSG00000050666
RCC1	LOC646903	ENSMUSG00000079363	ENSMUSG00000079363
WNT7B	CYP39A1	ENSMUSG00000018830	ENSMUSG00000018830
MAFF	MSX1	ENSMUSG00000047878	ENSMUSG00000047878
TMEM56-RWDD3	CDKN2B	ENSMUSG00000038963	ENSMUSG00000038963
CRYAB	COL8A1	ENSMUSG00000081805	ENSMUSG00000081805
ATE1-AS1	SNORD3A	ENSMUSG00000020884	ENSMUSG00000020884
COL3A1	TCTE3	ENSMUSG00000026365	ENSMUSG00000026365
LOC101927811	COL6A3	ENSMUSG00000005397	ENSMUSG00000005397
RNA5-8S5	WBP5	ENSMUSG00000048387	ENSMUSG00000048387
LOC646903	REP15	ENSMUSG00000029718	ENSMUSG00000029718
CYP39A1	PABPN1	ENSMUSG00000019851	ENSMUSG00000019851
MSX1	CDKN1A	ENSMUSG00000074743	ENSMUSG00000074743
CDKN2B	HGFAC	ENSMUSG00000005640	ENSMUSG00000005640
SELE	SIX4	ENSMUSG00000079480	ENSMUSG00000079480
COL8A1	AQP9	ENSMUSG00000090523	ENSMUSG00000090523
SNORD3A	ZNF69	ENSMUSG00000068699	ENSMUSG00000068699
TCTE3	HSPA1L	ENSMUSG00000073490	ENSMUSG00000073490
COL6A3	SLC7A5P1	ENSMUSG00000070605	ENSMUSG00000070605
WBP5	CD44	ENSMUSG00000007030	ENSMUSG00000007030
SGK3	FAM153A	ENSMUSG00000032419	ENSMUSG00000032419
REP15	VIM	ENSMUSG00000017969	ENSMUSG00000017969
MIR9-1	CFAP53	ENSMUSG00000081156	ENSMUSG00000081156
PABPN1	PTGS2	ENSMUSG00000063383	ENSMUSG00000063383
CDKN1A	NNMT	ENSMUSG00000039728	ENSMUSG00000039728
HGFAC	RPS16P5	ENSMUSG00000002732	ENSMUSG00000002732
SIX4	RNU5B-1	ENSMUSG00000000320	ENSMUSG00000000320
FOSB	CFI	ENSMUSG00000065870	ENSMUSG00000065870
AQP9	CCDC154	ENSMUSG00000031273	ENSMUSG00000031273
ZNF69	PRELP	ENSMUSG00000087512	ENSMUSG00000087512
HSPA1L	FAM46A	ENSMUSG00000029661	ENSMUSG00000029661
SLC7A5P1	MYH7	ENSMUSG00000056220	ENSMUSG00000056220
CD44	CRABP2	ENSMUSG00000022766	ENSMUSG00000022766
FAM153A	SV2C	ENSMUSG00000048424	ENSMUSG00000048424
VIM	LINC01605	ENSMUSG00000071005	ENSMUSG00000071005
CFAP53	C17orf67	ENSMUSG00000034422	ENSMUSG00000034422
PTGS2	HNRNPA2B1	ENSMUSG00000089817	ENSMUSG00000089817
HS3ST3A1	MT2A	ENSMUSG00000031070	ENSMUSG00000031070
NNMT	CTB-113P19.1	ENSMUSG00000049988	ENSMUSG00000049988
RPS16P5	GEM	ENSMUSG00000069372	ENSMUSG00000069372
RNU5B-1	METRNL	ENSMUSG00000041731	ENSMUSG00000041731
CFI	ANKRD37	ENSMUSG00000044052	ENSMUSG00000044052
CCDC154	GDPD3	ENSMUSG00000049107	ENSMUSG00000049107
PRELP	TEAD4	ENSMUSG00000027792	ENSMUSG00000027792
FAM46A	MKNK2	ENSMUSG00000027868	ENSMUSG00000027868
MYH7	GBP3	ENSMUSG00000019866	ENSMUSG00000019866
CRABP2	E2F5	ENSMUSG00000030787	ENSMUSG00000030787
SV2C	MGP	ENSMUSG00000035783	ENSMUSG00000035783
LINC01605	KDM6B	ENSMUSG00000097354	ENSMUSG00000097354
C17orf67	SPHK1	ENSMUSG00000028037	ENSMUSG00000028037
HNRNPA2B1	ACTRT3	ENSMUSG00000086123	ENSMUSG00000086123
MT2A	HSPH1	ENSMUSG00000025044	ENSMUSG00000025044
CTB-113P19.1	C15orf62	ENSMUSG00000090210	ENSMUSG00000090210
GEM	CLEC2B	ENSMUSG00000043102	ENSMUSG00000043102
METRNL	HSP90AB4P	ENSMUSG00000016756	ENSMUSG00000016756
BDNF	ANP32B	ENSMUSG00000001930	ENSMUSG00000001930
ANKRD37	PPP1R26-AS1	ENSMUSG00000021835	ENSMUSG00000021835
GDPD3	RPS15AP10	ENSMUSG00000024538	ENSMUSG00000024538
TEAD4	STC2	ENSMUSG00000020467	ENSMUSG00000020467
MKNK2	MYBPH	ENSMUSG00000028369	ENSMUSG00000028369
CDR1	UTS2R	ENSMUSG00000102326	ENSMUSG00000102326
GBP3	ALOXE3	ENSMUSG00000026638	ENSMUSG00000026638
E2F5	HERC2P3	ENSMUSG00000021760	ENSMUSG00000021760
MGP	HMOX1	ENSMUSG00000051367	ENSMUSG00000051367
KDM6B	GPR68	ENSMUSG00000030474	ENSMUSG00000030474
SPHK1	DBH-AS1	ENSMUSG00000031274	ENSMUSG00000031274
ACTRT3	MB21D1	ENSMUSG00000062980	ENSMUSG00000062980
GPR3	LOC100507387	ENSMUSG00000028626	ENSMUSG00000028626
HSPH1	CCDC102A	ENSMUSG00000032988	ENSMUSG00000032988
C15orf62	S100A4	ENSMUSG00000021070	ENSMUSG00000021070
CLEC2B	HNRNPH3	ENSMUSG00000032358	ENSMUSG00000032358
HSP90AB4P	COL4A1	ENSMUSG00000040152	ENSMUSG00000040152
ANP32B	BMI1	ENSMUSG00000047182	ENSMUSG00000047182
MT1F	MIR663A	ENSMUSG00000103197	ENSMUSG00000103197
PPP1R26-AS1	IL1R1	ENSMUSG00000029287	ENSMUSG00000029287
LOC439933	DNAJB4	ENSMUSG00000017344	ENSMUSG00000017344
FOS	GPNMB	ENSMUSG00000099252	ENSMUSG00000099252
RPS15AP10	ATF3	ENSMUSG00000082823	ENSMUSG00000082823
STC2	ZDHHC11	ENSMUSG00000004665	ENSMUSG00000004665
MYBPH	CRHR2	ENSMUSG00000035929	ENSMUSG00000035929
POLR2M	LINC00260	ENSMUSG00000042678	ENSMUSG00000042678
UTS2R	DOK3	ENSMUSG00000057969	ENSMUSG00000057969
ALOXE3	HLA-L	ENSMUSG00000028778	ENSMUSG00000028778
MTHFS	SMAD1-AS1	ENSMUSG00000070407	ENSMUSG00000070407
HERC2P3	PLEKHA4	ENSMUSG00000081684	ENSMUSG00000081684
EGR4	STAC3	ENSMUSG00000024659	ENSMUSG00000024659
HMOX1	MINOS1P1	ENSMUSG00000082570	ENSMUSG00000082570
SNORD113-1	LYZ	ENSMUSG00000038600	ENSMUSG00000038600
GPR68	IGFBP7	ENSMUSG00000030108	ENSMUSG00000030108
DBH-AS1	CACNA1C-AS1	ENSMUSG00000032243	ENSMUSG00000032243
MB21D1	DYRK3	ENSMUSG00000056313	ENSMUSG00000056313
TCONS_00029157	DNAJB5	ENSMUSG00000080892	ENSMUSG00000080892
LOC100507387	FLJ46906	ENSMUSG00000063796	ENSMUSG00000063796
CCDC102A	FAM83G	ENSMUSG00000029304	ENSMUSG00000029304
S100A4	ZRSR2	ENSMUSG00000069378	ENSMUSG00000069378
HNRNPH3	UCKL1-AS1	ENSMUSG00000074577	ENSMUSG00000074577
RAB17	CEBPD	ENSMUSG00000058488	ENSMUSG00000058488
COL4A1	GTF2IRD2	ENSMUSG00000016024	ENSMUSG00000016024
MIR4479	TOP1P1	ENSMUSG00000036814	ENSMUSG00000036814
BMI1	IRF1	ENSMUSG00000037411	ENSMUSG00000037411
MIR663A	TPM3P9	ENSMUSG00000102423	ENSMUSG00000102423
IL1R1	MLKL	ENSMUSG00000030560	ENSMUSG00000030560
DNAJB4	LOC100289230	ENSMUSG00000051457	ENSMUSG00000051457
MT1G	THUMPD3-AS1	ENSMUSG00000086799	ENSMUSG00000086799
GPNMB	AHSA2	ENSMUSG00000029561	ENSMUSG00000029561
ATF3	COL1A2	ENSMUSG00000027075	ENSMUSG00000027075
ZDHHC11	LSMEM1	ENSMUSG00000103614	ENSMUSG00000103614
CRHR2	FAM65C	ENSMUSG00000090779	ENSMUSG00000090779
LINC00260	CASP4	ENSMUSG00000047591	ENSMUSG00000047591
DOK3	VAMP5	ENSMUSG00000055235	ENSMUSG00000055235
HLA-L	MC1R	ENSMUSG00000040829	ENSMUSG00000040829
SMAD1-AS1	TCAP	ENSMUSG00000094095	ENSMUSG00000094095
PLEKHA4	P4HA2	ENSMUSG00000034320	ENSMUSG00000034320
STAC3	ZFP36	ENSMUSG00000079362	ENSMUSG00000079362
MINOS1P1	C3orf62	ENSMUSG00000025784	ENSMUSG00000025784
LYZ	AOC2	ENSMUSG00000103921	ENSMUSG00000103921
LINC01024	C6orf118	ENSMUSG00000040528	ENSMUSG00000040528
IGFBP7	BST2	ENSMUSG00000029163	ENSMUSG00000029163
CACNA1C-AS1	HIC1	ENSMUSG00000039004	ENSMUSG00000039004
DYRK3	BTBD19	ENSMUSG00000102432	ENSMUSG00000102432
DNAJB5	CCDC81	ENSMUSG00000039497	ENSMUSG00000039497
FLJ46906	LSP1	ENSMUSG00000001435	ENSMUSG00000001435
FAM83G	SLC25A25-AS1	ENSMUSG00000032334	ENSMUSG00000032334
ZRSR2	CCDC144CP	ENSMUSG00000018486	ENSMUSG00000018486
UCKL1-AS1	HEBP2	ENSMUSG00000056481	ENSMUSG00000056481
CEBPD	HSPA5	ENSMUSG00000077714	ENSMUSG00000077714
GTF2IRD2	NFKB2	ENSMUSG00000025492	ENSMUSG00000025492
TOP1P1	JUN	ENSMUSG00000001604	ENSMUSG00000001604
IRF1	RNF217	ENSMUSG00000078612	ENSMUSG00000078612
TPM3P9	ZFHX2	ENSMUSG00000064918	ENSMUSG00000064918
C6orf141	ARL6IP6	ENSMUSG00000034768	ENSMUSG00000034768
MLKL	FOXF1	ENSMUSG00000060559	ENSMUSG00000060559
LOC100289230	SLC5A3	ENSMUSG00000033327	ENSMUSG00000033327
THUMPD3-AS1	NBR2	ENSMUSG00000022150	ENSMUSG00000022150
AHSA2	LOC102724009	ENSMUSG00000099013	ENSMUSG00000099013
TRIM54	IKBIP	ENSMUSG00000103060	ENSMUSG00000103060
LIF	ID4	ENSMUSG00000056130	ENSMUSG00000056130
COL1A2	LINC00632	ENSMUSG00000031465	ENSMUSG00000031465
LSMEM1	FAM101B	ENSMUSG00000082464	ENSMUSG00000082464
FAM65C	JMJD6	ENSMUSG00000104449	ENSMUSG00000104449
TICAM2	P4HA1	ENSMUSG00000022754	ENSMUSG00000022754
CASP4	LOC100129617	ENSMUSG00000046618	ENSMUSG00000046618
VAMP5	ZFP36L1	ENSMUSG00000078440	ENSMUSG00000078440
MC1R	CEBPB-AS1	ENSMUSG00000043795	ENSMUSG00000043795
TCAP	WNT2	ENSMUSG00000029070	ENSMUSG00000029070
P4HA2	TMEM79	ENSMUSG00000027463	ENSMUSG00000027463
ZFP36	SERTAD1	ENSMUSG00000103324	ENSMUSG00000103324
C3orf62	PPP1R15A	ENSMUSG00000032006	ENSMUSG00000032006
AOC2	RTN4RL2	ENSMUSG00000103625	ENSMUSG00000103625
ITPK1-AS1	ERC2-IT1	ENSMUSG00000031849	ENSMUSG00000031849
C6orf118	LRRIQ1	ENSMUSG00000054945	ENSMUSG00000054945
BST2	TET3	ENSMUSG00000043832	ENSMUSG00000043832
HIC1	GIPR	ENSMUSG00000067203	ENSMUSG00000067203
BTBD19	LOC100132111	ENSMUSG00000079507	ENSMUSG00000079507
DDIT4L	GNB3	ENSMUSG00000001665	ENSMUSG00000001665
CCDC81	SOX4	ENSMUSG00000073411	ENSMUSG00000073411
LSP1	ATN1	ENSMUSG00000041120	ENSMUSG00000041120
WNT1	SCX	ENSMUSG00000070167	ENSMUSG00000070167
ISM2	PIANP	ENSMUSG00000022548	ENSMUSG00000022548
SLC25A25-AS1	LOC389765	ENSMUSG00000028476	ENSMUSG00000028476
CCDC144CP	TRIP10	ENSMUSG00000056174	ENSMUSG00000056174
HEBP2	GLIS3	ENSMUSG00000023911	ENSMUSG00000023911
HSPA5	SPR	ENSMUSG00000024650	ENSMUSG00000024650
SCARNA7	PRSS53	ENSMUSG00000026072	ENSMUSG00000026072
NFKB2	DLL4	ENSMUSG00000023243	ENSMUSG00000023243
JUN	PGF	ENSMUSG00000082002	ENSMUSG00000082002
RNF217	LINC01561	ENSMUSG00000006333	ENSMUSG00000006333
ZFHX2	NUPR1	ENSMUSG00000026193	ENSMUSG00000026193
ARL6IP6	SH3BGR	ENSMUSG00000030674	ENSMUSG00000030674
FOXF1	RILPL2	ENSMUSG00000021806	ENSMUSG00000021806
SLC5A3	MGARP	ENSMUSG00000082520	ENSMUSG00000082520
NBR2	SPRY1	ENSMUSG00000062248	ENSMUSG00000062248
LOC102724009	LOC105447645	ENSMUSG00000063605	ENSMUSG00000063605
IKBIP	PRRX1	ENSMUSG00000017830	ENSMUSG00000017830
ID4	EVC2	ENSMUSG00000065725	ENSMUSG00000065725
LINC00632	LOC101929679	ENSMUSG00000029675	ENSMUSG00000029675
FAM101B	PBDC1	ENSMUSG00000042345	ENSMUSG00000042345
JMJD6	KLHL6	ENSMUSG00000050777	ENSMUSG00000050777
P4HA1	NFIL3	ENSMUSG00000024795	ENSMUSG00000024795
SPG20-AS1	UPF3B	ENSMUSG00000091989	ENSMUSG00000091989
LOC100129617	ZNF788	ENSMUSG00000027082	ENSMUSG00000027082
ZFP36L1	ASAP1-IT1	ENSMUSG00000091089	ENSMUSG00000091089
CEBPB-AS1	NRSN2-AS1	ENSMUSG00000037490	ENSMUSG00000037490
ICAM1	GPER1	ENSMUSG00000051147	ENSMUSG00000051147
DPH6-AS1	SGK494	ENSMUSG00000040966	ENSMUSG00000040966
WNT2	SHANK1	ENSMUSG00000032420	ENSMUSG00000032420
TMEM79	ZGLP1	ENSMUSG00000034485	ENSMUSG00000034485
SERTAD1	SCARNA17	ENSMUSG00000036599	ENSMUSG00000036599
PPP1R15A	PCAT19	ENSMUSG00000064294	ENSMUSG00000064294
HLA-DQB1	TP53I11	ENSMUSG00000035692	ENSMUSG00000035692
FCGBP	ADAM12	ENSMUSG00000042842	ENSMUSG00000042842
RTN4RL2	MRPL45P2	ENSMUSG00000079547	ENSMUSG00000079547
ERC2-IT1	XBP1	ENSMUSG00000043099	ENSMUSG00000043099
VGF	LINC00622	ENSMUSG00000029843	ENSMUSG00000029843
LRRIQ1	VN1R1	ENSMUSG00000032372	ENSMUSG00000032372
CD163	CLDN15	ENSMUSG00000059901	ENSMUSG00000059901
TET3	TGFB2	ENSMUSG00000078496	ENSMUSG00000078496
GIPR	KIRREL	ENSMUSG00000089815	ENSMUSG00000089815
LOC100132111	TSC22D1-AS1	ENSMUSG00000030730	ENSMUSG00000030730
ADH1B	TWIST1	ENSMUSG00000086598	ENSMUSG00000086598
GNB3	RGL3	ENSMUSG00000104365	ENSMUSG00000104365
SOX4	CCNA2	ENSMUSG00000099397	ENSMUSG00000099397
ATN1	IL17RB	ENSMUSG00000090120	ENSMUSG00000090120
TNFRSF10D	CD99	ENSMUSG00000083736	ENSMUSG00000083736
ANP32C	ETV3	ENSMUSG00000063727	ENSMUSG00000063727
SCX	LINC00951	ENSMUSG00000085407	ENSMUSG00000085407
PIANP	CP	ENSMUSG00000102721	ENSMUSG00000102721
MIR421	HIVEP3	ENSMUSG00000042644	ENSMUSG00000042644
LOC389765	PTMS	ENSMUSG00000061524	ENSMUSG00000061524
TRIP10	YAP1	ENSMUSG00000027878	ENSMUSG00000027878
GLIS3	ABHD3	ENSMUSG00000043501	ENSMUSG00000043501
SMG1P5	SOX9	ENSMUSG00000066258	ENSMUSG00000066258
SPR	IFITM2	ENSMUSG00000065778	ENSMUSG00000065778
MIR1250	DSCAM-IT1	ENSMUSG00000104206	ENSMUSG00000104206
PRSS53	DLGAP1-AS1	ENSMUSG00000103970	ENSMUSG00000103970
DLL4	FABP5	ENSMUSG00000058396	ENSMUSG00000058396
PGF	ALMS1P	ENSMUSG00000026380	ENSMUSG00000026380
LINC01561	HUNK	ENSMUSG00000102225	ENSMUSG00000102225
DUSP2	RAB27A	ENSMUSG00000064634	ENSMUSG00000064634
NUPR1	RAB39A	ENSMUSG00000038167	ENSMUSG00000038167
SH3BGR	SLC7A5	ENSMUSG00000087632	ENSMUSG00000087632
RILPL2	BTN2A2	ENSMUSG00000044165	ENSMUSG00000036995
MGARP	SAT1	ENSMUSG00000024011	ENSMUSG00000020728
SPRY1	TGIF1	ENSMUSG00000050493	ENSMUSG00000024842
SOCS3	NKAPL	ENSMUSG00000036995	ENSMUSG00000090105
LOC105447645	ASPRV1	ENSMUSG00000079045	ENSMUSG00000024737
PRRX1	HAPLN3	ENSMUSG00000020728	ENSMUSG00000000791
EVC2	C8orf76	ENSMUSG00000024842	ENSMUSG00000031486
LOC101929679	TRIM5	ENSMUSG00000090105	ENSMUSG00000085870
PBDC1	CMTM1	ENSMUSG00000024737	ENSMUSG00000026829
KLHL6	MOB3A	ENSMUSG00000103907	ENSMUSG00000101717
NXPH4	C20orf96	ENSMUSG00000000791	ENSMUSG00000090255
NFIL3	FOSL2	ENSMUSG00000079436	ENSMUSG00000032643
IL6	COX10-AS1	ENSMUSG00000031486	ENSMUSG00000016028
UPF3B	PSMC3IP	ENSMUSG00000085870	ENSMUSG00000097507
ZNF788	IL18BP	ENSMUSG00000026829	ENSMUSG00000102844
ASAP1-IT1	CDK11A	ENSMUSG00000101717	ENSMUSG00000050087
SCG2	MNS1	ENSMUSG00000090255	ENSMUSG00000019539
NRSN2-AS1	RBPMS	ENSMUSG00000032643	ENSMUSG00000026208
RGR	SLC30A1	ENSMUSG00000016028	ENSMUSG00000096458
RNA18S5	DOT1L	ENSMUSG00000097507	ENSMUSG00000014329
GPER1	COL5A1	ENSMUSG00000102844	ENSMUSG00000084381
SGK494	GATA2-AS1	ENSMUSG00000044244	ENSMUSG00000031805
SHANK1	MEG3	ENSMUSG00000050087	ENSMUSG00000041126
ZGLP1	TPRKB	ENSMUSG00000019539	ENSMUSG00000087331
CCIN	SNTB2	ENSMUSG00000079419	ENSMUSG00000048450
NQO1	SLC7A5P2	ENSMUSG00000026208	ENSMUSG00000027843
NUDT3	TRAF2	ENSMUSG00000096458	ENSMUSG00000017756
SCARNA17	ITGB3	ENSMUSG00000014329	ENSMUSG00000085234
PCAT19	WEE1	ENSMUSG00000084381	ENSMUSG00000035085
TP53I11	TGFB1	ENSMUSG00000097892	ENSMUSG00000009378
ADAM12	ING2	ENSMUSG00000031805	ENSMUSG00000026185
MRPL45P2	SPACA6P	ENSMUSG00000041126	ENSMUSG00000028268
XBP1	MGST1	ENSMUSG00000087331	ENSMUSG00000074896
GADD45A	TPM2	ENSMUSG00000048450	ENSMUSG00000046470
FGF17	DNAJA4	ENSMUSG00000027843	ENSMUSG00000028464
LINC00622	HERC2P2	ENSMUSG00000017756	ENSMUSG00000029338
VN1R1	KIAA1522	ENSMUSG00000085234	ENSMUSG00000029061
MIR570	NPIPB3	ENSMUSG00000035085	ENSMUSG00000069270
CLDN15	PCDHGB8P	ENSMUSG00000009378	ENSMUSG00000046636
TGFB2	STAC2	ENSMUSG00000026185	ENSMUSG00000069833
KIRREL	LOC286437	ENSMUSG00000083207	ENSMUSG00000027765
TSC22D1-AS1	SLC12A7	ENSMUSG00000028268	ENSMUSG00000012017
TWIST1	PLOD2	ENSMUSG00000085811	ENSMUSG00000041797
RGL3	ITPRIP	ENSMUSG00000074896	ENSMUSG00000023052
CCNA2	TRIM52	ENSMUSG00000046470	ENSMUSG00000038670
IL17RB	DND1	ENSMUSG00000028464	ENSMUSG00000085745
CD99	IRAIN	ENSMUSG00000029338	ENSMUSG00000026494
ETV3	IGFBP3	ENSMUSG00000029061	ENSMUSG00000035799
LINC00951	DONSON	ENSMUSG00000069270	ENSMUSG00000090761
CP	DDIT3	ENSMUSG00000046636	ENSMUSG00000028370
SUMO4	PRPF38B	ENSMUSG00000069833	ENSMUSG00000048402
HIVEP3	NUDC	ENSMUSG00000027765	ENSMUSG00000029096
PTMS	PRR16	ENSMUSG00000012017	ENSMUSG00000028687
YAP1	LOC100507412	ENSMUSG00000041797	ENSMUSG00000021319
ABHD3	ARGLU1	ENSMUSG00000023052	ENSMUSG00000041734
SOX9	AVIL	ENSMUSG00000038670	ENSMUSG00000067058
IFITM2	LYVE1	ENSMUSG00000085745	ENSMUSG00000026728
DSCAM-IT1	BACE2	ENSMUSG00000026494	ENSMUSG00000033149
DLGAP1-AS1	ANKRD18B	ENSMUSG00000085022	ENSMUSG00000070031
FABP5	FBXL19-AS1	ENSMUSG00000035799	ENSMUSG00000032725
ALMS1P	ZBED6	ENSMUSG00000090761	ENSMUSG00000104466
TLR9	SUZ12P1	ENSMUSG00000101411	ENSMUSG00000042451
HUNK	HIST1H4B	ENSMUSG00000028370	ENSMUSG00000084111
RAB27A	CSRP2	ENSMUSG00000048402	ENSMUSG00000043243
RAB39A	FANCC	ENSMUSG00000029096	ENSMUSG00000085664
SLC7A5	SNAP25-AS1	ENSMUSG00000028687	ENSMUSG00000102451
BTN2A2	SMG1P3	ENSMUSG00000028378	ENSMUSG00000015467
LOC729658	ANXA1	ENSMUSG00000013584	ENSMUSG00000102764
SAT1	LOC100128398	ENSMUSG00000021319	ENSMUSG00000087344
SH3GL1P1	LOC100129917	ENSMUSG00000041734	ENSMUSG00000078453
TGIF1	SKI	ENSMUSG00000089820	ENSMUSG00000051747
LMCD1	NR2F2	ENSMUSG00000102289	ENSMUSG00000048126
NKAPL	ZNRF2P1	ENSMUSG00000067058	ENSMUSG00000030068
DUSP5	LOC284023	ENSMUSG00000026728	ENSMUSG00000026840
ASPRV1	CCDC62	ENSMUSG00000033149	ENSMUSG00000032231
HAPLN3	NKD2	ENSMUSG00000070031	ENSMUSG00000033542
C8orf76	NFKBIZ	ENSMUSG00000032725	ENSMUSG00000085437
PARD6G-AS1	TRA2A	ENSMUSG00000030187	ENSMUSG00000028413
C7	SNHG12	ENSMUSG00000001506	ENSMUSG00000040938
TRIM5	PFDN2	ENSMUSG00000104466	ENSMUSG00000010476
HES7	TCIRG1	ENSMUSG00000042451	ENSMUSG00000030966
CMTM1	RP9P	ENSMUSG00000084111	ENSMUSG00000052658
MOB3A	TMEM265	ENSMUSG00000062593	ENSMUSG00000046402
C20orf96	SP2	ENSMUSG00000043243	ENSMUSG00000026051
FOSL2	BGN	ENSMUSG00000085664	ENSMUSG00000004044
COX10-AS1	SMTN	ENSMUSG00000021620	ENSMUSG00000029994
PSMC3IP	SMAD1	ENSMUSG00000044279	ENSMUSG00000043687
IL18BP	SNAPC1	ENSMUSG00000102451	ENSMUSG00000019779
CDK11A	LOC101927572	ENSMUSG00000032717	ENSMUSG00000020053
MNS1	ZNF326	ENSMUSG00000090033	ENSMUSG00000077506
RBPMS	TAF3	ENSMUSG00000015467	ENSMUSG00000102930
SLC30A1	ADAM33	ENSMUSG00000065600	ENSMUSG00000047963
DOT1L	LHX4-AS1	ENSMUSG00000091730	ENSMUSG00000037370
COL5A1	ST8SIA6	ENSMUSG00000044177	ENSMUSG00000009772
GATA2-AS1	MAN1A1	ENSMUSG00000039095	ENSMUSG00000023885
RNF217-AS1	STX2	ENSMUSG00000041559	ENSMUSG00000029826
MEG3	METTL7A	ENSMUSG00000042379	ENSMUSG00000097140
TPRKB	LOC643355	ENSMUSG00000103388	ENSMUSG00000032596
RNF122	RAB7A	ENSMUSG00000102764	ENSMUSG00000021388
C10orf10	RILPL1	ENSMUSG00000087344	ENSMUSG00000077391
SNTB2	TSHZ1	ENSMUSG00000078453	ENSMUSG00000043165
SLC7A5P2	FAM57A	ENSMUSG00000043091	ENSMUSG00000034209
TRAF2	SERPING1	ENSMUSG00000091922	ENSMUSG00000030862
ITGB3	FKBP4	ENSMUSG00000008845	ENSMUSG00000069633
WEE1	CCDC18	ENSMUSG00000085399	ENSMUSG00000059395
TGFB1	BCCIP	ENSMUSG00000051747	ENSMUSG00000045667
ING2	LINGO3	ENSMUSG00000048126	ENSMUSG00000065097
SPACA6P	ZNF891	ENSMUSG00000056498	ENSMUSG00000037405
MGST1	MATN2	ENSMUSG00000030068	ENSMUSG00000103032
SERPINA5	MTMR11	ENSMUSG00000056947	ENSMUSG00000048200
TPM2	UGDH	ENSMUSG00000093245	ENSMUSG00000082836
DNAJA4	PLAGL2	ENSMUSG00000026840	ENSMUSG00000031896
USP32P2	C4orf22	ENSMUSG00000032231	ENSMUSG00000086740
HERC2P2	RHPN2	ENSMUSG00000033542	ENSMUSG00000056144
KIAA1522	ANP32A-IT1	ENSMUSG00000085555	ENSMUSG00000000753
NPIPB3	GSE1	ENSMUSG00000061878	ENSMUSG00000055271
PCDHGB8P	LOXL2	ENSMUSG00000085437	ENSMUSG00000085884
MEDAG	ZBTB1	ENSMUSG00000079293	ENSMUSG00000030711
STAC2	RASAL2-AS1	ENSMUSG00000030607	ENSMUSG00000009687
LOC286437	EID3	ENSMUSG00000025887	ENSMUSG00000042436
SLC12A7	RHOJ	ENSMUSG00000028413	ENSMUSG00000103630
PLOD2	ZMIZ1	ENSMUSG00000040938	ENSMUSG00000085363
ITPRIP	SH3BP1	ENSMUSG00000010476	ENSMUSG00000000120
TRIM52	SYNC	ENSMUSG00000030966	ENSMUSG00000085341
LINC01301	NTN1	ENSMUSG00000052658	ENSMUSG00000047953
IFITM3	MAP2K3	ENSMUSG00000020473	ENSMUSG00000071714
EIF1AY	PASK	ENSMUSG00000046402	ENSMUSG00000025922
DND1	LINC01004	ENSMUSG00000103360	ENSMUSG00000003849
ARID3C	LOC101926935	ENSMUSG00000058620	ENSMUSG00000071516
PDE4C	PLEKHA7	ENSMUSG00000026051	ENSMUSG00000097884
IRAIN	RHOQ	ENSMUSG00000004044	ENSMUSG00000073002
IGFBP3	SYTL3	ENSMUSG00000102212	ENSMUSG00000099708
DONSON	C20orf24	ENSMUSG00000029994	ENSMUSG00000044026
DDIT3	UBALD1	ENSMUSG00000043687	ENSMUSG00000038526
APOC1	NRGN	ENSMUSG00000051906	ENSMUSG00000046372
PRPF38B	ID3	ENSMUSG00000019779	ENSMUSG00000022969
FAM167B	WWTR1	ENSMUSG00000020053	ENSMUSG00000042190
SNORD114-10	KIAA1919	ENSMUSG00000083377	ENSMUSG00000028150
NUDC	CARD9	ENSMUSG00000077506	ENSMUSG00000022014
PRR16	FOXO6	ENSMUSG00000082969	ENSMUSG00000037820
KLF10	PAWR	ENSMUSG00000039062	ENSMUSG00000038402
LOC100507412	LINC00342	ENSMUSG00000102930	ENSMUSG00000023336
ARGLU1	PNN	ENSMUSG00000034127	ENSMUSG00000037466
TGFBI	KLRG1	ENSMUSG00000047963	ENSMUSG00000004043
TNFSF13B	HSPD1	ENSMUSG00000087594	ENSMUSG00000059406
AVIL	ITGB5	ENSMUSG00000037370	ENSMUSG00000067818
LYVE1	CTC-338M12.4	ENSMUSG00000009772	ENSMUSG00000017697
BACE2	DUSP1	ENSMUSG00000098779	ENSMUSG00000021943
ANKRD18B	PARD6G	ENSMUSG00000023885	ENSMUSG00000051000
FBXL19-AS1	HNRNPU-AS1	ENSMUSG00000092545	ENSMUSG00000062619
LOC100506136	SLC25A43	ENSMUSG00000029826	ENSMUSG00000044345
ZBED6	AMZ1	ENSMUSG00000063611	ENSMUSG00000070436
SUZ12P1	SMNDC1	ENSMUSG00000085936	ENSMUSG00000025473
ATAD3C	EPN3	ENSMUSG00000030769	ENSMUSG00000074629
HIST1H4B	ATOH8	ENSMUSG00000097140	ENSMUSG00000093565
CSRP2	LINC00889	ENSMUSG00000032596	ENSMUSG00000020787
FANCC	SNHG7	ENSMUSG00000021388	ENSMUSG00000030745
CNTD2	TACC3	ENSMUSG00000077391	ENSMUSG00000098196
SNAP25-AS1	BCL6	ENSMUSG00000043165	ENSMUSG00000039774
IL7R	XAF1	ENSMUSG00000034209	ENSMUSG00000030341
EGR3	ITGA5	ENSMUSG00000102357	ENSMUSG00000034041
SMG1P3	NSRP1	ENSMUSG00000030862	ENSMUSG00000024910
NOTCH2NL	SOD2	ENSMUSG00000023411	ENSMUSG00000089875
ANXA1	SLX4IP	ENSMUSG00000069633	ENSMUSG00000065421
LOC100128398	LINC01578	ENSMUSG00000059395	ENSMUSG00000091784
ADORA2A-AS1	LINC-PINT	ENSMUSG00000063458	ENSMUSG00000031328
MEG8	ZNF202	ENSMUSG00000015090	ENSMUSG00000032194
LOC100129917	HSD17B7P2	ENSMUSG00000045667	ENSMUSG00000029298
SKI	IL10RB	ENSMUSG00000065097	ENSMUSG00000022906
NR2F2	SNHG3	ENSMUSG00000037405	ENSMUSG00000033446
S100A9	MERTK	ENSMUSG00000094883	ENSMUSG00000026222
ZNRF2P1	FOXP4	ENSMUSG00000072066	ENSMUSG00000052911
WHAMMP1	ELK3	ENSMUSG00000024112	ENSMUSG00000094655
LOC284023	GPR35	ENSMUSG00000103032	ENSMUSG00000020844
CCDC62	MGC16025	ENSMUSG00000090799	ENSMUSG00000087881
PDLIM1	ARID3A	ENSMUSG00000027478	ENSMUSG00000030157
NKD2	HRH2	ENSMUSG00000033182	ENSMUSG00000032232
NFKBIZ	CROCCP2	ENSMUSG00000104241	ENSMUSG00000061232
TRA2A	TEAD2	ENSMUSG00000048200	ENSMUSG00000045954
SNHG12	GPR153	ENSMUSG00000046388	ENSMUSG00000041445
PFDN2	TCERG1L	ENSMUSG00000082836	ENSMUSG00000034845
CARTPT	CLK4	ENSMUSG00000068079	ENSMUSG00000040296
TCIRG1	MAMLD1	ENSMUSG00000101849	ENSMUSG00000042251
CASP1	AEBP1	ENSMUSG00000031896	ENSMUSG00000104469
RP9P	SHISA6	ENSMUSG00000086740	ENSMUSG00000041703
RCVRN	DEDD2	ENSMUSG00000056144	ENSMUSG00000063268
ECEL1	PMS2CL	ENSMUSG00000078920	ENSMUSG00000030281
TMEM265	BTG1	ENSMUSG00000000753	ENSMUSG00000090119
SP2	KIF9-AS1	ENSMUSG00000055271	ENSMUSG00000045827
RARRES1	C1QL1	ENSMUSG00000090936	ENSMUSG00000037003
ZNF32-AS2	GSG1L	ENSMUSG00000030107	ENSMUSG00000020077
BGN	SMG7	ENSMUSG00000056071	ENSMUSG00000002108
SMTN	KMT2E-AS1	ENSMUSG00000073489	ENSMUSG00000085847
SMAD1	LTBP2	ENSMUSG00000005465	ENSMUSG00000024013
SH3RF2	LOC105372795	ENSMUSG00000000889	ENSMUSG00000036422
C22orf34	PTGES3	ENSMUSG00000104374	ENSMUSG00000029761
SNAPC1	MYH9	ENSMUSG00000031637	ENSMUSG00000007872
LOC101927572	CDC6	ENSMUSG00000085884	ENSMUSG00000046687
ZNF326	FOXC1	ENSMUSG00000030711	ENSMUSG00000024338
C18orf32	ZFP36L2	ENSMUSG00000009687	ENSMUSG00000035948
TAF3	CCDC40	ENSMUSG00000071713	ENSMUSG00000072980
LUC7L3	PHF21B	ENSMUSG00000083688	ENSMUSG00000029510
HK3	EXOG	ENSMUSG00000042436	ENSMUSG00000071867
NAV2-AS2	CLK1	ENSMUSG00000103630	ENSMUSG00000048572
ADAM33	FAR2P2	ENSMUSG00000085363	ENSMUSG00000040488
LHX4-AS1	MSI1	ENSMUSG00000000120	ENSMUSG00000096956
ST8SIA6	ARPC5L	ENSMUSG00000085341	ENSMUSG00000027985
TTTY10	HEXIM1	ENSMUSG00000004951	ENSMUSG00000029094
MAN1A1	CCDC9	ENSMUSG00000027217	ENSMUSG00000027694
STX2	ZNF385A	ENSMUSG00000047953	ENSMUSG00000089235
CD274	EP400NL	ENSMUSG00000071714	ENSMUSG00000010358
RELB	FAM222B	ENSMUSG00000025922	ENSMUSG00000001918
METTL7A	EZR	ENSMUSG00000003849	ENSMUSG00000096361
NAMPT	C19orf68	ENSMUSG00000071516	ENSMUSG00000027381
LOC643355	CGNL1	ENSMUSG00000026726	ENSMUSG00000020718
RAB7A	NOL7	ENSMUSG00000026278	ENSMUSG00000031871
RILPL1	ZNF586	ENSMUSG00000082099	ENSMUSG00000029725
TSHZ1	RNFT1	ENSMUSG00000099190	ENSMUSG00000049929
EFCAB5	SNRNP48	ENSMUSG00000097884	ENSMUSG00000035314
FAM57A	SAFB	ENSMUSG00000063838	ENSMUSG00000051243
SDS	FAM57B	ENSMUSG00000102257	ENSMUSG00000059555
ANO7	TRIM56	ENSMUSG00000073002	ENSMUSG00000098284
SNORD113-3	ALS2CR12	ENSMUSG00000034205	ENSMUSG00000020902
SERPING1	TNFRSF1A	ENSMUSG00000099708	ENSMUSG00000088088
MIS18A	CFH	ENSMUSG00000044026	ENSMUSG00000006611
COLEC11	SETD8	ENSMUSG00000030543	ENSMUSG00000002346
LINCR-0001	EHD2	ENSMUSG00000038526	ENSMUSG00000002147
FKBP4	ZNF789	ENSMUSG00000046372	ENSMUSG00000044367
SUSD2	ZIC2	ENSMUSG00000022969	ENSMUSG00000078591
ZNF552	DNASE1	ENSMUSG00000042190	ENSMUSG00000041075
CCDC18	LMO2	ENSMUSG00000097416	ENSMUSG00000048709
MIR3935	CCHE1	ENSMUSG00000028150	ENSMUSG00000069272
BCCIP	TAPT1-AS1	ENSMUSG00000022014	ENSMUSG00000042626
LINGO3	RBM25	ENSMUSG00000037820	ENSMUSG00000058838
ZNF891	CALD1	ENSMUSG00000038402	ENSMUSG00000070327
MATN2	TAF4	ENSMUSG00000028784	ENSMUSG00000063600
MTMR11	CTNNAL1	ENSMUSG00000023336	ENSMUSG00000029673
UGDH	CTXN1	ENSMUSG00000066510	ENSMUSG00000073485
PLAGL2	NCL	ENSMUSG00000037466	ENSMUSG00000019761
C4orf22	SMC5	ENSMUSG00000043753	ENSMUSG00000045777
RHPN2	SWAP70	ENSMUSG00000104195	ENSMUSG00000032679
ANP32A-IT1	TARDBP	ENSMUSG00000004043	ENSMUSG00000097368
GSE1	SP110	ENSMUSG00000049115	ENSMUSG00000048967
LOXL2	C1R	ENSMUSG00000029530	ENSMUSG00000026471
EMP1	BRD4	ENSMUSG00000097751	ENSMUSG00000029521
ZBTB1	ADCY10P1	ENSMUSG00000059406	ENSMUSG00000052957
RASAL2-AS1	SCAND2P	ENSMUSG00000086614	ENSMUSG00000042286
CLCF1	ABCD4	ENSMUSG00000095315	ENSMUSG00000026389
CROCCP3	LINC00673	ENSMUSG00000067818	ENSMUSG00000040253
ERI3-IT1	FGFRL1	ENSMUSG00000008999	ENSMUSG00000070003
MGC70870	HSD17B7	ENSMUSG00000092674	ENSMUSG00000097397
EID3	GLB1L3	ENSMUSG00000036123	ENSMUSG00000079499
RHOJ	PHACTR4	ENSMUSG00000041845	ENSMUSG00000044927
ZMIZ1	AHSA1	ENSMUSG00000017697	ENSMUSG00000028497
SH3BP1	PLOD3	ENSMUSG00000021943	ENSMUSG00000026238
TBX18	MZF1-AS1	ENSMUSG00000073010	ENSMUSG00000025083
PDPN	PTMA	ENSMUSG00000051000	ENSMUSG00000096010
SYNC	LOC642776	ENSMUSG00000086283	ENSMUSG00000025877
NTN1	FKBP11	ENSMUSG00000035745	ENSMUSG00000036478
MAP2K3	KLHL2	ENSMUSG00000062619	ENSMUSG00000024236
PASK	BANP	ENSMUSG00000085167	ENSMUSG00000031974
PIRT	GOLM1	ENSMUSG00000044345	ENSMUSG00000035910
LINC01004	BEND7	ENSMUSG00000060441	ENSMUSG00000041134
LOC101926935	PAXBP1	ENSMUSG00000065014	ENSMUSG00000033306
GYG2P1	BCL9L	ENSMUSG00000086361	ENSMUSG00000004837
PLEKHA7	HAUS8	ENSMUSG00000074274	ENSMUSG00000030930
PTPRD-AS2	XKR6	ENSMUSG00000070436	ENSMUSG00000048174
LOC100128239	QRICH2	ENSMUSG00000025473	ENSMUSG00000059866
RPL23AP32	SNHG10	ENSMUSG00000074629	ENSMUSG00000039903
APOBR	LYAR	ENSMUSG00000086324	ENSMUSG00000052605
MADCAM1	AJAP1	ENSMUSG00000039323	ENSMUSG00000003420
RHOQ	EIF5B	ENSMUSG00000026989	ENSMUSG00000097275
SYTL3	MSL1	ENSMUSG00000080791	ENSMUSG00000027276
SLC22A14	TRMT13	ENSMUSG00000093565	ENSMUSG00000024769
C20orf24	SAFB2	ENSMUSG00000024727	ENSMUSG00000019718
UBALD1	SETD6	ENSMUSG00000006014	ENSMUSG00000035172
NRGN	C9orf172	ENSMUSG00000020787	ENSMUSG00000031239
DES	ZDHHC18	ENSMUSG00000096883	ENSMUSG00000039005
ID3	RNA28S5	ENSMUSG00000030745	ENSMUSG00000088185
C10orf113	PHF10	ENSMUSG00000007888	ENSMUSG00000037525
WWTR1	CA5BP1	ENSMUSG00000031377	ENSMUSG00000103621
KIAA1919	YY1	ENSMUSG00000010797	ENSMUSG00000100701
CARD9	GORAB	ENSMUSG00000097441	ENSMUSG00000028360
CTD-2201I18.1	UNC13D	ENSMUSG00000098196	ENSMUSG00000026547
LRP4-AS1	GNA12	ENSMUSG00000019326	ENSMUSG00000047897
MIR4426	ZFHX3	ENSMUSG00000000318	ENSMUSG00000011306
CRIPAK	OAF	ENSMUSG00000048612	ENSMUSG00000059325
FOXO6	ZSCAN31	ENSMUSG00000039774	ENSMUSG00000079057
PAWR	S1PR3	ENSMUSG00000030341	ENSMUSG00000024913
LINC00342	HIBCH	ENSMUSG00000041479	ENSMUSG00000044328
PNN	LINC01138	ENSMUSG00000089760	ENSMUSG00000044424
KLRG1	RBBP6	ENSMUSG00000053613	ENSMUSG00000038147
HSPD1	SERP1	ENSMUSG00000034041	ENSMUSG00000041396
ITGB5	SOX1	ENSMUSG00000052942	ENSMUSG00000060802
LINC00937	NAA16	ENSMUSG00000020303	ENSMUSG00000036934
CASP7	HIPK2	ENSMUSG00000024910	ENSMUSG00000029122
CTC-338M12.4	OTUD4	ENSMUSG00000061684	ENSMUSG00000050732
DUSP1	LRRFIP1	ENSMUSG00000077575	ENSMUSG00000029420
PARD6G	COL6A1	ENSMUSG00000089875	ENSMUSG00000032849
HNRNPU-AS1	ZNF395	ENSMUSG00000048096	ENSMUSG00000103285
SLC25A43	FN1	ENSMUSG00000065421	ENSMUSG00000024066
NEUROD1	ZNF431	ENSMUSG00000030148	ENSMUSG00000036459
AMZ1	ZMYND8	ENSMUSG00000065922	ENSMUSG00000021265
SMNDC1	NAF1	ENSMUSG00000057722	ENSMUSG00000039278
EPN3	GGT1	ENSMUSG00000089967	ENSMUSG00000027204
PPP1R14C	DLEU2	ENSMUSG00000000579	ENSMUSG00000002393
ATOH8	ZNF516	ENSMUSG00000085962	ENSMUSG00000058385
LINC00889	PAPOLA	ENSMUSG00000091784	ENSMUSG00000024601
SNHG7	SIRT7	ENSMUSG00000081996	ENSMUSG00000032440
TACC3	BANF1	ENSMUSG00000005763	ENSMUSG00000015647
BCL6	DFFB	ENSMUSG00000031328	ENSMUSG00000077394
LINC00693	SPAG5	ENSMUSG00000032194	ENSMUSG00000091562
XAF1	GKAP1	ENSMUSG00000085958	ENSMUSG00000036862
ITGA5	SDPR	ENSMUSG00000102863	ENSMUSG00000047123
NSRP1	CSF1	ENSMUSG00000085093	ENSMUSG00000005983
SOD2	PSMA3-AS1	ENSMUSG00000029298	ENSMUSG00000070000
SLX4IP	LINC00963	ENSMUSG00000039116	ENSMUSG00000035129
LINC01578	FLT1	ENSMUSG00000103309	ENSMUSG00000091803
LINC-PINT	C9orf3	ENSMUSG00000031822	ENSMUSG00000028599
ZNF202	ZNF366	ENSMUSG00000022906	ENSMUSG00000022856
HSD17B7P2	PLIN2	ENSMUSG00000033446	ENSMUSG00000059751
ADAD2	C19orf44	ENSMUSG00000026222	ENSMUSG00000045817
MS4A6A	SPRY2	ENSMUSG00000052911	ENSMUSG00000000740
IL10RB	MANF	ENSMUSG00000046585	ENSMUSG00000030188
SNHG3	LINC00997	ENSMUSG00000094655	ENSMUSG00000024761
PRRT3-AS1	TAF1D	ENSMUSG00000021898	ENSMUSG00000060981
STH	MXD1	ENSMUSG00000047759	ENSMUSG00000059291
PALM3	FYCO1	ENSMUSG00000033855	ENSMUSG00000074340
MERTK	NUDT9	ENSMUSG00000024043	ENSMUSG00000021876
FOXP4	ADPRHL1	ENSMUSG00000084350	ENSMUSG00000020211
EFCAB12	CHRAC1	ENSMUSG00000005087	ENSMUSG00000031521
ELK3	CMIP	ENSMUSG00000089767	ENSMUSG00000024663
GPR35	GPR146	ENSMUSG00000069893	ENSMUSG00000056895
ENPEP	ANTXR2	ENSMUSG00000104197	ENSMUSG00000060639
MGC16025	RNF144B	ENSMUSG00000021469	ENSMUSG00000038119
LPIN3	CCDC117	ENSMUSG00000020844	ENSMUSG00000009585
ARID3A	TMEM51	ENSMUSG00000087881	ENSMUSG00000024725
DLEU2L	EMX2OS	ENSMUSG00000030157	ENSMUSG00000087298
HRH2	MNT	ENSMUSG00000001281	ENSMUSG00000102976
POU5F1P5	RBM48	ENSMUSG00000102145	ENSMUSG00000021583
SCARNA9	NOVA2	ENSMUSG00000033355	ENSMUSG00000056724
CROCCP2	TNFRSF10B	ENSMUSG00000102912	ENSMUSG00000032565
TEAD2	RBM14	ENSMUSG00000087672	ENSMUSG00000039230
GPR153	PML	ENSMUSG00000037762	ENSMUSG00000088789
TCERG1L	MAPK4	ENSMUSG00000085499	ENSMUSG00000067344
SLC16A9	CHSY1	ENSMUSG00000097000	ENSMUSG00000036904
CLK4	MTHFD2L	ENSMUSG00000027579	ENSMUSG00000032741
PRR26	UBXN2A	ENSMUSG00000055216	ENSMUSG00000022109
MYT1L-AS1	CNIH2	ENSMUSG00000030887	ENSMUSG00000098041
MAMLD1	SMIM3	ENSMUSG00000032232	ENSMUSG00000048232
AEBP1	CLIP3	ENSMUSG00000065608	ENSMUSG00000074578
SHISA6	C22orf46	ENSMUSG00000061232	ENSMUSG00000052565
DEDD2	HNRNPH1	ENSMUSG00000045954	ENSMUSG00000042035
HLA-DRB5	ANKRD11	ENSMUSG00000031548	ENSMUSG00000004730
KREMEN2	MSL2	ENSMUSG00000041445	ENSMUSG00000030417
DKK2	TRAF3IP2	ENSMUSG00000087028	ENSMUSG00000097971
PMS2CL	THAP2	ENSMUSG00000034845	ENSMUSG00000001552
BTG1	SHE	ENSMUSG00000026628	ENSMUSG00000024645
SLC25A41	SHKBP1	ENSMUSG00000100302	ENSMUSG00000092203
RGS1	HMGN1	ENSMUSG00000030796	ENSMUSG00000067288
KIF9-AS1	SRRT	ENSMUSG00000101365	ENSMUSG00000034462
CLDN9	LONRF3	ENSMUSG00000040373	ENSMUSG00000063296
DDX3Y	MFI2-AS1	ENSMUSG00000040296	ENSMUSG00000010047
C1QL1	PLEKHF2	ENSMUSG00000042251	ENSMUSG00000042419
GSG1L	CACNG8	ENSMUSG00000070524	ENSMUSG00000028465
SMG7	ZC3H18	ENSMUSG00000104469	ENSMUSG00000028082
INTS6-AS1	LIME1	ENSMUSG00000081052	ENSMUSG00000074800
CCDC151	PIP5K1C	ENSMUSG00000052353	ENSMUSG00000087006
KLHL23	NFKBIA	ENSMUSG00000025519	ENSMUSG00000028322
LOC729732	ZDHHC2	ENSMUSG00000062785	ENSMUSG00000027848
KMT2E-AS1	SNAPC2	ENSMUSG00000078151	ENSMUSG00000024766
PDLIM4	RELA	ENSMUSG00000062284	ENSMUSG00000035212
LTBP2	DUSP18	ENSMUSG00000075027	ENSMUSG00000035513
LOC105372795	EMX2	ENSMUSG00000026609	ENSMUSG00000062933
PTGES3	LMAN2L	ENSMUSG00000041703	ENSMUSG00000028944
FAM132A	PLOD1	ENSMUSG00000063268	ENSMUSG00000001151
GPR55	SLC43A1	ENSMUSG00000007805	ENSMUSG00000086290
MYH9	TMOD3	ENSMUSG00000030281	ENSMUSG00000056296
CDC6	RFXAP	ENSMUSG00000030336	ENSMUSG00000087598
ALDH8A1	KLF6	ENSMUSG00000100120	ENSMUSG00000030035
FOXC1	LINC01354	ENSMUSG00000023886	ENSMUSG00000003955
ZFP36L2	SRRM2	ENSMUSG00000101587	ENSMUSG00000027601
CCDC40	RNF208	ENSMUSG00000090119	ENSMUSG00000097188
TNFRSF25	NFIC	ENSMUSG00000045827	ENSMUSG00000024799
PHF21B	NXN	ENSMUSG00000098158	ENSMUSG00000034109
TTTY14	SART1	ENSMUSG00000078588	ENSMUSG00000024620
ADAMTS2	LOC100506730	ENSMUSG00000037003	ENSMUSG00000040681
EXOG	FKBP14	ENSMUSG00000020077	ENSMUSG00000036181
CLK1	LOC220729	ENSMUSG00000098925	ENSMUSG00000006763
REM2	NKX2-2	ENSMUSG00000048636	ENSMUSG00000049643
FAR2P2	ERICH1	ENSMUSG00000092827	ENSMUSG00000020092
GIMAP1	PPP1R18	ENSMUSG00000101133	ENSMUSG00000013275
ANKRD44-IT1	SMAD7	ENSMUSG00000021485	ENSMUSG00000020572
MSI1	FRA10AC1	ENSMUSG00000002108	ENSMUSG00000036278
ARPC5L	RIPK2	ENSMUSG00000085847	ENSMUSG00000024160
HEXIM1	ARF6	ENSMUSG00000024013	ENSMUSG00000040302
NANOS3	PPAPDC1B	ENSMUSG00000040624	ENSMUSG00000024829
CCDC9	FGD5	ENSMUSG00000036422	ENSMUSG00000053332
ZNF385A	FBXL16	ENSMUSG00000045877	ENSMUSG00000089417
EP400NL	HNRNPU	ENSMUSG00000089742	ENSMUSG00000058600
FAM222B	NCOR2	ENSMUSG00000026674	ENSMUSG00000038150
FUT7	DNAJB11	ENSMUSG00000030717	ENSMUSG00000072772
UGDH-AS1	RPL28	ENSMUSG00000047654	ENSMUSG00000051341
EZR	PPP1R13L	ENSMUSG00000021994	ENSMUSG00000090553
C19orf68	NPAS2	ENSMUSG00000075463	ENSMUSG00000027499
FAM133DP	LSM12	ENSMUSG00000094417	ENSMUSG00000040952
CGNL1	STK40	ENSMUSG00000104427	ENSMUSG00000028868
EGR1	ZNF785	ENSMUSG00000029761	ENSMUSG00000047554
NOL7	FTH1	ENSMUSG00000089662	ENSMUSG00000027132
ZNF586	NOM1	ENSMUSG00000099876	ENSMUSG00000083992
SERPINF2	DNAJA1	ENSMUSG00000035456	ENSMUSG00000026031
FAM71F2	FAM196A	ENSMUSG00000056738	ENSMUSG00000042737
RNFT1	MAPT-IT1	ENSMUSG00000007872	ENSMUSG00000033059
GCSH	LOC653513	ENSMUSG00000020437	ENSMUSG00000058298
SNRNP48	MALAT1	ENSMUSG00000046687	ENSMUSG00000021115
SAFB	MPLKIP	ENSMUSG00000098739	ENSMUSG00000036430
FAM57B	ZNF273	ENSMUSG00000024338	ENSMUSG00000026239
PLA2G5	DMPK	ENSMUSG00000037860	ENSMUSG00000041203
TRIM56	FAM133B	ENSMUSG00000035948	ENSMUSG00000067567
FAM66B	PPTC7	ENSMUSG00000072980	ENSMUSG00000036570
LOC105377348	FAM173B	ENSMUSG00000029510	ENSMUSG00000081344
MIR7-3HG	PCNT	ENSMUSG00000084866	ENSMUSG00000021756
ALS2CR12	HNRNPA0	ENSMUSG00000091561	ENSMUSG00000029534
TNFRSF1A	CFAP44	ENSMUSG00000097336	ENSMUSG00000096942
CFH	PAPSS2	ENSMUSG00000064451	ENSMUSG00000025508
RFTN2	ANXA5	ENSMUSG00000102153	ENSMUSG00000051185
SETD8	ARX	ENSMUSG00000071867	ENSMUSG00000051256
FAM89A	ARHGAP42	ENSMUSG00000101972	ENSMUSG00000026675
GHRLOS	GFPT2	ENSMUSG00000027611	ENSMUSG00000022390
EHD2	ITPKB	ENSMUSG00000032363	ENSMUSG00000021252
DPY19L2P3	MMP14	ENSMUSG00000097136	ENSMUSG00000029815
ZNF789	TGM2	ENSMUSG00000022026	ENSMUSG00000002342
ZIC2	TRIM8	ENSMUSG00000037801	ENSMUSG00000024048
DNASE1	PPP4R2	ENSMUSG00000085705	ENSMUSG00000027589
PBLD	KIF1C	ENSMUSG00000104231	ENSMUSG00000022940
LMO2	ENGASE	ENSMUSG00000048572	ENSMUSG00000029390
NANOS1	FOXJ2	ENSMUSG00000040488	ENSMUSG00000020585
CCHE1	HIATL2	ENSMUSG00000096956	ENSMUSG00000024959
TAPT1-AS1	SCARA3	ENSMUSG00000084873	ENSMUSG00000059474
RBM25	ETV6	ENSMUSG00000099094	ENSMUSG00000039968
CALD1	SNRNP27	ENSMUSG00000006281	ENSMUSG00000031916
LOC339874	AVEN	ENSMUSG00000027544	ENSMUSG00000015776
TAF4	CSTB	ENSMUSG00000039304	ENSMUSG00000022463
CTNNAL1	MSN	ENSMUSG00000023192	ENSMUSG00000028609
UCP3	RRAS	ENSMUSG00000039783	ENSMUSG00000049728
CTXN1	ZCCHC8	ENSMUSG00000095186	ENSMUSG00000024608
NCL	WDR66	ENSMUSG00000086763	ENSMUSG00000022111
SPACA6P-AS	FOXO4	ENSMUSG00000024679	ENSMUSG00000061559
SMC5	MTSS1L	ENSMUSG00000027985	ENSMUSG00000028821
SWAP70	IFRD1	ENSMUSG00000024979	ENSMUSG00000041841
LOC389247	BAZ1A	ENSMUSG00000001131	ENSMUSG00000030533
TARDBP	MCF2L2	ENSMUSG00000072723	ENSMUSG00000054770
EBLN2	C11orf84	ENSMUSG00000104262	ENSMUSG00000021290
ASAP1-IT2	NEB	ENSMUSG00000029094	ENSMUSG00000030055
GNG5	ZSCAN22	ENSMUSG00000074916	ENSMUSG00000081094
TNFAIP6	RSRC2	ENSMUSG00000081309	ENSMUSG00000043207
SP110	ENAH	ENSMUSG00000027694	ENSMUSG00000044533
CHRNA5	SBK1	ENSMUSG00000090743	ENSMUSG00000074247
C1R	KDM7A	ENSMUSG00000035168	ENSMUSG00000026032
LOC102724094	CNTFR	ENSMUSG00000045312	ENSMUSG00000029501
LOC101929505	FLCN	ENSMUSG00000072115	ENSMUSG00000031467
LOC100130357	ABHD17C	ENSMUSG00000025013	ENSMUSG00000056476
BRD4	KCNC3	ENSMUSG00000040680	ENSMUSG00000026914
ADCY10P1	RIN3	ENSMUSG00000084104	ENSMUSG00000021178
PAX8-AS1	DNMT3A	ENSMUSG00000089235	ENSMUSG00000040549
SCAND2P	ZNF354B	ENSMUSG00000098624	ENSMUSG00000031913
ABCD4	SETD1A	ENSMUSG00000058145	ENSMUSG00000029004
KCNK6	HMG20B	ENSMUSG00000010358	ENSMUSG00000041879
LINC00673	CELF3	ENSMUSG00000103552	ENSMUSG00000003810
AURKAPS1	TOP1	ENSMUSG00000103493	ENSMUSG00000043909
FGFRL1	DHX34	ENSMUSG00000020052	ENSMUSG00000056342
HSD17B7	ARL5A	ENSMUSG00000103867	ENSMUSG00000028633
C4orf19	HSPA4L	ENSMUSG00000001918	ENSMUSG00000034269
C1orf226	PLEKHO1	ENSMUSG00000027931	ENSMUSG00000042790
CSRNP1	AKAP12	ENSMUSG00000093383	ENSMUSG00000005089
NOP16	BCORL1	ENSMUSG00000038583	ENSMUSG00000026502
CCDC173	THAP1	ENSMUSG00000056493	ENSMUSG00000035805
MUC4	CCDC86	ENSMUSG00000094958	ENSMUSG00000025995
TCF7L1	TPP1	ENSMUSG00000096361	ENSMUSG00000030428
LOC101927765	CDC37L1	ENSMUSG00000072722	ENSMUSG00000032705
GLB1L3	LOC100130705	ENSMUSG00000027381	ENSMUSG00000035529
PHACTR4	HTATIP2	ENSMUSG00000020718	ENSMUSG00000030519
AHSA1	DCUN1D3	ENSMUSG00000024521	ENSMUSG00000025035
TDRD6	SOHLH1	ENSMUSG00000067916	ENSMUSG00000022629
LINC00158	ZNF580	ENSMUSG00000084149	ENSMUSG00000029309
COL4A2	SNTB1	ENSMUSG00000085627	ENSMUSG00000025607
FAM227A	C9orf40	ENSMUSG00000028927	ENSMUSG00000029712
LOC101927051	UBALD2	ENSMUSG00000098087	ENSMUSG00000060657
PLOD3	RPLP1	ENSMUSG00000031871	ENSMUSG00000061981
MZF1-AS1	SRSF4	ENSMUSG00000030847	ENSMUSG00000030880
PIN1P1	ATP1B3	ENSMUSG00000091523	ENSMUSG00000037260
PTMA	MCL1	ENSMUSG00000029725	ENSMUSG00000059995
KCNQ1OT1	HNRNPAB	ENSMUSG00000049929	ENSMUSG00000004393
GTF2E2	MFSD2A	ENSMUSG00000035314	ENSMUSG00000052675
LOC642776	FAM43A	ENSMUSG00000002603	ENSMUSG00000020716
FKBP11	SREK1	ENSMUSG00000016386	ENSMUSG00000039218
LOC100289580	PTCHD2	ENSMUSG00000051243	ENSMUSG00000024941
KLHL2	RCN1	ENSMUSG00000003575	ENSMUSG00000045967
CATSPERG	PXN	ENSMUSG00000059555	ENSMUSG00000045103
BANP	NUTM2B-AS1	ENSMUSG00000079450	ENSMUSG00000028541
CACNA1C-AS2	ORAI2	ENSMUSG00000098284	ENSMUSG00000003099
GOLM1	ZCCHC2	ENSMUSG00000103506	ENSMUSG00000037415
BEND7	STK17B	ENSMUSG00000020902	ENSMUSG00000025702
ZEB1-AS1	GPR137B	ENSMUSG00000088088	ENSMUSG00000039682
CEBPZOS	HSP90B1	ENSMUSG00000103910	ENSMUSG00000042613
DIRAS3	KIF5B	ENSMUSG00000104121	ENSMUSG00000031967
PAXBP1	ZNF781	ENSMUSG00000006611	ENSMUSG00000029345
BCL9L	FBRSL1	ENSMUSG00000002346	ENSMUSG00000032192
VAC14-AS1	CREM	ENSMUSG00000009670	ENSMUSG00000021476
HAUS8	SNAP23	ENSMUSG00000051439	ENSMUSG00000028894
XKR6	EIF1	ENSMUSG00000002147	ENSMUSG00000024958
QRICH2	HERPUD1	ENSMUSG00000097253	ENSMUSG00000019731
PABPC4L	CFLAR	ENSMUSG00000086629	ENSMUSG00000024516
SNHG10	ACBD3	ENSMUSG00000103937	ENSMUSG00000000804
LYAR	ZNF808	ENSMUSG00000102664	ENSMUSG00000005982
LINC00473	RYBP	ENSMUSG00000044367	ENSMUSG00000061603
AJAP1	ZNF703	ENSMUSG00000078591	ENSMUSG00000046532
EIF5B	DTNA	ENSMUSG00000047712	ENSMUSG00000006276
MSL1	PCNP	ENSMUSG00000004791	ENSMUSG00000038000
TRMT13	VAV3	ENSMUSG00000041075	ENSMUSG00000031012
SAFB2	LIMD1	ENSMUSG00000048709	ENSMUSG00000020598
SETD6	SOX2	ENSMUSG00000027737	ENSMUSG00000003269
LINC00472	CDK2AP2	ENSMUSG00000006344	ENSMUSG00000039178
C9orf172	EFNB1	ENSMUSG00000069272	ENSMUSG00000053580
SAP30	KPTN	ENSMUSG00000036913	ENSMUSG00000002345
FAM150B	PRAF2	ENSMUSG00000027408	ENSMUSG00000036155
BOK-AS1	TOB1	ENSMUSG00000042626	ENSMUSG00000032743
IL3RA	C16orf72	ENSMUSG00000091864	ENSMUSG00000039414
CCDC110	KCTD6	ENSMUSG00000104239	ENSMUSG00000035849
CGN	CEBPB	ENSMUSG00000047161	ENSMUSG00000055254
ZDHHC18	RPL3	ENSMUSG00000058838	ENSMUSG00000017288
RNA28S5	C15orf39	ENSMUSG00000024526	ENSMUSG00000039982
PHF10	AUTS2	ENSMUSG00000070327	ENSMUSG00000044068
CA5BP1	LDLRAD3	ENSMUSG00000097546	ENSMUSG00000033365
YY1	PRDM8	ENSMUSG00000063600	ENSMUSG00000042557
LINC00222	SNHG6	ENSMUSG00000022519	ENSMUSG00000006205
LOC284581	EPS15L1	ENSMUSG00000031004	ENSMUSG00000024654
GORAB	RAI1	ENSMUSG00000029673	ENSMUSG00000024403
UNC13D	SEPN1	ENSMUSG00000050114	ENSMUSG00000036949
PPIC	GRK5	ENSMUSG00000032327	ENSMUSG00000022964
GNA12	SCAF4	ENSMUSG00000087307	ENSMUSG00000062591
PVRIG	INPP5A	ENSMUSG00000085289	ENSMUSG00000007721
MIR6717	PDRG1	ENSMUSG00000073485	ENSMUSG00000035530
ZFHX3	SRGAP1	ENSMUSG00000019761	ENSMUSG00000030842
BNIPL	ATXN2L	ENSMUSG00000045777	ENSMUSG00000024900
SNHG4	LATS2	ENSMUSG00000026896	ENSMUSG00000039953
OAF	ERRFI1	ENSMUSG00000032679	ENSMUSG00000000776
H3F3C	AEBP2	ENSMUSG00000082820	ENSMUSG00000096403
ZBED3-AS1	ELAVL1	ENSMUSG00000097368	ENSMUSG00000038957
ZSCAN31	RBM39	ENSMUSG00000027750	ENSMUSG00000055447
LOC100506860	IRF2BP2	ENSMUSG00000049404	ENSMUSG00000047583
S1PR3	ZFP69B	ENSMUSG00000044447	ENSMUSG00000049612
HIBCH	HSPB8	ENSMUSG00000048967	ENSMUSG00000025157
GJA1	RIMBP2	ENSMUSG00000026471	ENSMUSG00000004558
ARHGAP26-IT1	BHLHE40	ENSMUSG00000087129	ENSMUSG00000048911
PAXIP1-AS2	NATD1	ENSMUSG00000067158	ENSMUSG00000037447
PLAU	AHDC1	ENSMUSG00000029521	ENSMUSG00000030894
LINC01138	CBFB	ENSMUSG00000026303	ENSMUSG00000028020
RBBP6	CREBBP	ENSMUSG00000044456	ENSMUSG00000040729
DNALI1	DLGAP4	ENSMUSG00000085071	ENSMUSG00000050538
EFTUD1P1	FXR1	ENSMUSG00000052957	ENSMUSG00000019437
SERP1	DUSP8	ENSMUSG00000042286	ENSMUSG00000000594
SOX1	DNAJB6	ENSMUSG00000028004	ENSMUSG00000085208
NAA16	HSPA4	ENSMUSG00000067199	ENSMUSG00000026839
SIGLEC9	RCC2	ENSMUSG00000026389	ENSMUSG00000039704
HIPK2	VPS37A	ENSMUSG00000019088	ENSMUSG00000019256
LOC171391	PSME2	ENSMUSG00000040253	ENSMUSG00000020680
OTUD4	EXOSC3	ENSMUSG00000048251	ENSMUSG00000060568
UTY	FBRS	ENSMUSG00000102009	ENSMUSG00000030662
LRRFIP1	ZNF786	ENSMUSG00000039831	ENSMUSG00000072214
ZNF137P	GRIK5	ENSMUSG00000025020	ENSMUSG00000031644
COL6A1	RBM12B	ENSMUSG00000070003	ENSMUSG00000045092
ZNF395	SNX33	ENSMUSG00000097397	ENSMUSG00000030611
COL13A1	NIN	ENSMUSG00000002688	ENSMUSG00000025551
CARD10	HNRNPM	ENSMUSG00000026039	ENSMUSG00000048388
FN1	CHMP4B	ENSMUSG00000039133	ENSMUSG00000032281
MYL9	SGPP2	ENSMUSG00000028214	ENSMUSG00000017428
BRE-AS1	ZNF141	ENSMUSG00000091028	ENSMUSG00000036402
RAB4A	EMILIN1	ENSMUSG00000043557	ENSMUSG00000029062
ZNF431	INAFM2	ENSMUSG00000079499	ENSMUSG00000025425
ZMYND8	LINC01278	ENSMUSG00000087588	ENSMUSG00000053226
NAF1	CASP2	ENSMUSG00000044927	ENSMUSG00000035152
GGT1	DNAJC2	ENSMUSG00000028497	ENSMUSG00000022296
DLEU2	ZFYVE21	ENSMUSG00000026238	ENSMUSG00000049922
ZNF516	PMEPA1	ENSMUSG00000025083	ENSMUSG00000056592
HSPE1	KDM1B	ENSMUSG00000099907	ENSMUSG00000018387
ADAM8	TLE3	ENSMUSG00000074092	ENSMUSG00000032181
ST7-OT4	CACNA1C	ENSMUSG00000074151	ENSMUSG00000055026
PAPOLA	DEK	ENSMUSG00000030921	ENSMUSG00000037855
SIRT7	TEP1	ENSMUSG00000096010	ENSMUSG00000091476
PRICKLE4	PPARD	ENSMUSG00000042988	ENSMUSG00000021023
LOC339059	ZNF846	ENSMUSG00000025877	ENSMUSG00000020150
MROH6	PTPN12	ENSMUSG00000085218	ENSMUSG00000030515
BANF1	TRIM14	ENSMUSG00000094377	ENSMUSG00000046312
DFFB	CDK11B	ENSMUSG00000036478	ENSMUSG00000033319
RTCA-AS1	CSNK2A2	ENSMUSG00000044006	ENSMUSG00000005360
S100A10	NOP2	ENSMUSG00000041736	ENSMUSG00000036693
SPAG5	CTDNEP1	ENSMUSG00000044164	ENSMUSG00000071567
EGR2	CEP112	ENSMUSG00000103804	ENSMUSG00000102697
GKAP1	ADRB1	ENSMUSG00000045776	ENSMUSG00000034525
NPIPB4	ZNF697	ENSMUSG00000074570	ENSMUSG00000040759
MYH11	CHIC2	ENSMUSG00000024236	ENSMUSG00000028018
SDPR	CALR	ENSMUSG00000102142	ENSMUSG00000094626
SRGN	KTN1	ENSMUSG00000030748	ENSMUSG00000054843
SOX21-AS1	VGLL4	ENSMUSG00000046167	ENSMUSG00000036890
CSF1	ZNF844	ENSMUSG00000031974	ENSMUSG00000029600
PSMA3-AS1	ZNF829	ENSMUSG00000064317	ENSMUSG00000030638
LINC00963	MAP4K4	ENSMUSG00000097509	ENSMUSG00000033316
KCNG3	STX16	ENSMUSG00000104156	ENSMUSG00000028194
FLT1	PAPD5	ENSMUSG00000035910	ENSMUSG00000032097
C9orf3	WIZ	ENSMUSG00000104018	ENSMUSG00000024044
ZNF366	PBX3	ENSMUSG00000030222	ENSMUSG00000015668
PLIN2	PDZD2	ENSMUSG00000041134	ENSMUSG00000097915
COL7A1	KIAA1462	ENSMUSG00000081058	ENSMUSG00000057594
C19orf44	ZAK	ENSMUSG00000033306	ENSMUSG00000024145
MAMDC4	CALCOCO2	ENSMUSG00000102672	ENSMUSG00000030088
C16orf87	KIF5A	ENSMUSG00000041235	ENSMUSG00000027349
AIRE	CXXC5	ENSMUSG00000057143	ENSMUSG00000039960
TMEM106A	MOK	ENSMUSG00000060487	ENSMUSG00000031808
SPRY2	ATP6V1G1	ENSMUSG00000004837	ENSMUSG00000074457
MANF	RFX1	ENSMUSG00000044813	ENSMUSG00000079038
MARCKS	VASP	ENSMUSG00000031077	ENSMUSG00000097428
HK2	ZMIZ2	ENSMUSG00000103049	ENSMUSG00000056771
PARVG	CAPN2	ENSMUSG00000096948	ENSMUSG00000037712
CYP1B1	ULK1	ENSMUSG00000030930	ENSMUSG00000024292
RPL21P44	IPO5P1	ENSMUSG00000051242	ENSMUSG00000049556
ANXA2P2	PRDX6	ENSMUSG00000028833	ENSMUSG00000034248
SLC22A4	NAV2	ENSMUSG00000086612	ENSMUSG00000071324
GALNTL5	RPS3	ENSMUSG00000086697	ENSMUSG00000037674
PTX3	AFF3	ENSMUSG00000048174	ENSMUSG00000030235
LINC00997	TMED9	ENSMUSG00000059866	ENSMUSG00000000805
TAF1D	ZNF865	ENSMUSG00000025498	ENSMUSG00000071074
ASMTL-AS1	ELAVL3	ENSMUSG00000028654	ENSMUSG00000049044
WDR62	SUGT1	ENSMUSG00000039903	ENSMUSG00000034327
MXD1	H2AFZ	ENSMUSG00000034258	ENSMUSG00000057265
GZMM	ACTN1	ENSMUSG00000040723	ENSMUSG00000019232
FYCO1	PFKFB3	ENSMUSG00000035594	ENSMUSG00000044037
DHFR	EIF3J	ENSMUSG00000052605	ENSMUSG00000005125
NUDT9	SPEN	ENSMUSG00000058546	ENSMUSG00000036356
ADPRHL1	HAUS3	ENSMUSG00000030064	ENSMUSG00000024479
OSMR	JUND	ENSMUSG00000029710	ENSMUSG00000049999
CHRAC1	FBXO30	ENSMUSG00000071234	ENSMUSG00000034780
CMIP	TMX1	ENSMUSG00000003420	ENSMUSG00000059974
SLC10A5	FERMT2	ENSMUSG00000097275	ENSMUSG00000050587
GPR146	FBXL14	ENSMUSG00000052305	ENSMUSG00000044952
PDIA5	RREB1	ENSMUSG00000027276	ENSMUSG00000015709
LOC100505715	CDK10	ENSMUSG00000045930	ENSMUSG00000041608
ANTXR2	DDX46	ENSMUSG00000069379	ENSMUSG00000078779
BTG3	GABPB2	ENSMUSG00000024769	ENSMUSG00000024899
DBX2	SLC16A10	ENSMUSG00000019846	ENSMUSG00000030307
PLCG1-AS1	TGFBR2	ENSMUSG00000019718	ENSMUSG00000085882
DPY19L2P4	NEK6	ENSMUSG00000037221	ENSMUSG00000019850
AATBC	PRR14	ENSMUSG00000060096	ENSMUSG00000019577
ADCY10	PRPF4B	ENSMUSG00000035172	ENSMUSG00000030795
LOC399715	NCOA5	ENSMUSG00000097326	ENSMUSG00000054808
PRRG4	POM121C	ENSMUSG00000030703	ENSMUSG00000075478
LOC148696	MMP17	ENSMUSG00000021721	ENSMUSG00000050321
LOC652276	MLLT1	ENSMUSG00000025366	ENSMUSG00000031938
PTHLH	PURA	ENSMUSG00000031239	ENSMUSG00000068184
MRPS6	VPS37B	ENSMUSG00000043631	ENSMUSG00000038077
YBX3	ABHD13	ENSMUSG00000031351	ENSMUSG00000063049
AMH	MPRIP	ENSMUSG00000039005	ENSMUSG00000068744
SLC22A13	CDC73	ENSMUSG00000055632	ENSMUSG00000064307
RNF144B	MICAL3	ENSMUSG00000087306	ENSMUSG00000017390
CCDC117	PTPN21	ENSMUSG00000076269	ENSMUSG00000020654
TMEM51	B3GALNT2	ENSMUSG00000088185	ENSMUSG00000052407
PROSER3	CCPG1	ENSMUSG00000086247	ENSMUSG00000033208
EMX2OS	LINC01000	ENSMUSG00000064380	ENSMUSG00000069763
MNT	PPID	ENSMUSG00000037525	ENSMUSG00000036437
RBM48	SPATA2	ENSMUSG00000103621	ENSMUSG00000024176
ANGPTL4	ACIN1	ENSMUSG00000090272	ENSMUSG00000092260
FLJ42393	ZNF680	ENSMUSG00000013367	ENSMUSG00000038268
NOVA2	LRRC37B	ENSMUSG00000100701	ENSMUSG00000019027
TNFRSF10B	RAVER1	ENSMUSG00000042292	ENSMUSG00000036931
FLT3LG	RRAGD	ENSMUSG00000028360	ENSMUSG00000060477
INO80C	KANSL1L	ENSMUSG00000022177	ENSMUSG00000056222
RBM14	USP28	ENSMUSG00000081974	ENSMUSG00000045532
PRKD2	OLFM2	ENSMUSG00000037686	ENSMUSG00000021258
FERMT3	TOB2	ENSMUSG00000042757	ENSMUSG00000029910
SLC17A9	HSP90B2P	ENSMUSG00000033987	ENSMUSG00000027955
PML	PNRC2	ENSMUSG00000047910	ENSMUSG00000030303
MAPK4	DOCK6	ENSMUSG00000081855	ENSMUSG00000050423
BAG2	LRIG1	ENSMUSG00000099625	ENSMUSG00000030854
LOC101927181	KSR1	ENSMUSG00000056214	ENSMUSG00000096914
BHMT2	PKNOX1	ENSMUSG00000089737	ENSMUSG00000020733
CHSY1	SAMD4A	ENSMUSG00000103520	ENSMUSG00000026678
SH3RF3-AS1	CUX2	ENSMUSG00000026547	ENSMUSG00000014361
MTHFD2L	PROSC	ENSMUSG00000047897	ENSMUSG00000001986
UBXN2A	PM20D2	ENSMUSG00000102205	ENSMUSG00000027469
PNP	KLHL29	ENSMUSG00000011306	ENSMUSG00000022146
CNIH2	ZNF764	ENSMUSG00000059325	ENSMUSG00000020275
SMIM3	ZNF493	ENSMUSG00000052188	ENSMUSG00000021965
NTM-IT	CLASRP	ENSMUSG00000022462	ENSMUSG00000032066
CLIP3	FAM193A	ENSMUSG00000005373	ENSMUSG00000050410
C22orf46	RAMP1	ENSMUSG00000069266	ENSMUSG00000016179
HNRNPH1	PRPF38A	ENSMUSG00000079057	ENSMUSG00000103845
ANKRD11	PAK2	ENSMUSG00000033777	ENSMUSG00000031374
RPS6KA2-IT1	SHISA9	ENSMUSG00000024913	ENSMUSG00000028184
MSL2	SHANK2	ENSMUSG00000052504	ENSMUSG00000020527
CD22	PLEKHA3	ENSMUSG00000086539	ENSMUSG00000018932
PSMD6-AS2	PRRG3	ENSMUSG00000044328	ENSMUSG00000015484
LINC01481	ZNF37A	ENSMUSG00000024909	ENSMUSG00000056598
TRAF3IP2	SYT7	ENSMUSG00000067929	ENSMUSG00000066442
TNFRSF11B	ZFAND3	ENSMUSG00000038587	ENSMUSG00000042816
THAP2	POLR1D	ENSMUSG00000044424	ENSMUSG00000020475
ARHGAP5-AS1	ZNF577	ENSMUSG00000038147	ENSMUSG00000006906
SHE	AFF1	ENSMUSG00000044337	ENSMUSG00000039194
SHKBP1	INTS8	ENSMUSG00000037692	ENSMUSG00000081137
HMGN1	CACNG7	ENSMUSG00000032436	ENSMUSG00000044949
SRRT	FAM207A	ENSMUSG00000097577	ENSMUSG00000085957
AP1G2	FAM50A	ENSMUSG00000069919	ENSMUSG00000067879
LONRF3	C1orf52	ENSMUSG00000050963	ENSMUSG00000029657
CTRL	ATP7B	ENSMUSG00000031093	ENSMUSG00000052676
INE1	ROCK1	ENSMUSG00000097793	ENSMUSG00000000126
LOC440311	MYO9B	ENSMUSG00000041396	ENSMUSG00000004151
MFI2-AS1	VPS54	ENSMUSG00000091971	ENSMUSG00000044250
PLEKHF2	UBE2H	ENSMUSG00000060802	ENSMUSG00000073532
CACNG8	ING1	ENSMUSG00000036934	ENSMUSG00000070883
ZC3H18	TMUB1	ENSMUSG00000015405	ENSMUSG00000035109
LIME1	SERBP1	ENSMUSG00000069874	ENSMUSG00000074657
PIP5K1C	PTPN2	ENSMUSG00000023249	ENSMUSG00000103310
UBE2Q2P2	GIT1	ENSMUSG00000089791	ENSMUSG00000073424
NFKBIA	CHERP	ENSMUSG00000034686	ENSMUSG00000027890
KLF15	ISG20L2	ENSMUSG00000047565	ENSMUSG00000033949
PPAPDC1A	TRMT44	ENSMUSG00000050931	ENSMUSG00000029790
ZDHHC2	JPH1	ENSMUSG00000038593	ENSMUSG00000045875
NEXN	CEP89	ENSMUSG00000024301	ENSMUSG00000020866
SNAPC2	HSD17B14	ENSMUSG00000030924	ENSMUSG00000026514
GJA4	SH3GL1	ENSMUSG00000029484	ENSMUSG00000037846
RELA	LCA5	ENSMUSG00000030747	ENSMUSG00000031847
DUSP18	GCSHP3	ENSMUSG00000029122	ENSMUSG00000049551
RGS9BP	CDK8	ENSMUSG00000025812	ENSMUSG00000032204
EMX2	FOXG1	ENSMUSG00000050732	ENSMUSG00000060594
LMAN2L	PTTG1IP	ENSMUSG00000035295	ENSMUSG00000041660
SNORA49	SMG9	ENSMUSG00000069917	ENSMUSG00000024486
AP1S3	FMN2	ENSMUSG00000029420	ENSMUSG00000048004
PLOD1	CHST11	ENSMUSG00000032849	ENSMUSG00000070336
MIR5047	MORC2	ENSMUSG00000103285	ENSMUSG00000091393
ZBTB8B	EPN1	ENSMUSG00000068855	ENSMUSG00000029819
CARD8-AS1	ARHGAP5	ENSMUSG00000024066	ENSMUSG00000027015
SLC43A1	ZNF430	ENSMUSG00000036459	ENSMUSG00000036854
TMOD3	WWC1	ENSMUSG00000021265	ENSMUSG00000051590
FAS	REXO4	ENSMUSG00000036529	ENSMUSG00000103255
FAM106B	GXYLT1	ENSMUSG00000001247	ENSMUSG00000061322
LINC01503	RPS20	ENSMUSG00000038644	ENSMUSG00000003974
ISG20	PAQR3	ENSMUSG00000031955	ENSMUSG00000029307
LOC100505942	UBE2D1	ENSMUSG00000020186	ENSMUSG00000062480
LOC100507424	IL6ST	ENSMUSG00000039278	ENSMUSG00000050534
PYROXD2	CHKA	ENSMUSG00000030681	ENSMUSG00000021255
RFXAP	ELK4	ENSMUSG00000026655	ENSMUSG00000078640
TNFAIP3	SELK	ENSMUSG00000049799	ENSMUSG00000095407
PRICKLE3	PABPC1	ENSMUSG00000027204	ENSMUSG00000036915
KLF6	ST5	ENSMUSG00000002393	ENSMUSG00000095762
LOC100505635	MBD2	ENSMUSG00000090862	ENSMUSG00000084241
HIST1H1B	ZYX	ENSMUSG00000060257	ENSMUSG00000071078
LINC01354	CIT	ENSMUSG00000103657	ENSMUSG00000085455
LOC644285	NFAT5	ENSMUSG00000032024	ENSMUSG00000081187
AKR1C3	HDGF	ENSMUSG00000032968	ENSMUSG00000034164
SRRM2	SNX3	ENSMUSG00000042745	ENSMUSG00000079671
ZSWIM8-AS1	ARHGAP29	ENSMUSG00000056870	ENSMUSG00000078202
RNF208	LRCH1	ENSMUSG00000040055	ENSMUSG00000086920
SERPINI2	COX19	ENSMUSG00000050234	ENSMUSG00000028182
NFIC	HP1BP3	ENSMUSG00000056737	ENSMUSG00000055612
NXN	HDGFRP3	ENSMUSG00000054404	ENSMUSG00000059412
SART1	FYN	ENSMUSG00000063286	ENSMUSG00000032400
C15orf52	KDM3A	ENSMUSG00000093651	ENSMUSG00000082791
PCDHA10	LRP10	ENSMUSG00000068220	ENSMUSG00000073805
LOC100506730	IRS2	ENSMUSG00000022346	ENSMUSG00000098424
PTN	GABPB1	ENSMUSG00000058385	ENSMUSG00000035964
LINC01250	KCNC1	ENSMUSG00000041406	ENSMUSG00000027977
TEAD3	CACNA1A	ENSMUSG00000024601	ENSMUSG00000099843
FKBP14	SETD1B	ENSMUSG00000027811	ENSMUSG00000048485
LOC220729	MAML1	ENSMUSG00000020420	ENSMUSG00000022342
THBS1	RAB3D	ENSMUSG00000032440	ENSMUSG00000098128
NKX2-2	KIAA1549	ENSMUSG00000015647	ENSMUSG00000020703
ERICH1	MLXIP	ENSMUSG00000050288	ENSMUSG00000025795
SLC12A8	CTTNBP2NL	ENSMUSG00000077394	ENSMUSG00000030346
PPP1R18	ZNF800	ENSMUSG00000040146	ENSMUSG00000038530
ZNF765	SIPA1L3	ENSMUSG00000031387	ENSMUSG00000010342
ZC3H12A	SPECC1	ENSMUSG00000104140	ENSMUSG00000017978
EIF3A	ZNF417	ENSMUSG00000091562	ENSMUSG00000030771
HSD11B2	PITPNC1	ENSMUSG00000032673	ENSMUSG00000066554
SMAD7	SNED1	ENSMUSG00000055489	ENSMUSG00000099964
FRA10AC1	LHFP	ENSMUSG00000036862	ENSMUSG00000027849
SERTAD2	ANP32A	ENSMUSG00000047123	ENSMUSG00000076052
RIPK2	KMT2D	ENSMUSG00000005983	ENSMUSG00000057924
LOC643923	SRRD	ENSMUSG00000029772	ENSMUSG00000028195
C8orf4	REL	ENSMUSG00000070000	ENSMUSG00000000167
MURC	BRPF3	ENSMUSG00000046027	ENSMUSG00000090698
FAM66A	CRAMP1L	ENSMUSG00000035129	ENSMUSG00000006784
ARF6	TPD52L2	ENSMUSG00000052373	ENSMUSG00000073565
ERICH1-AS1	KIAA0907	ENSMUSG00000091803	ENSMUSG00000017724
SPP1	NOP58	ENSMUSG00000034006	ENSMUSG00000047867
TTLL9	BAZ2A	ENSMUSG00000096349	ENSMUSG00000090050
STXBP2	WTAP	ENSMUSG00000012483	ENSMUSG00000073154
PPAPDC1B	SRSF9	ENSMUSG00000020928	ENSMUSG00000023968
TMEM81	SHANK3	ENSMUSG00000028599	ENSMUSG00000085186
OVCH1	IGF1R	ENSMUSG00000057137	ENSMUSG00000074517
CPOX	TFDP1	ENSMUSG00000022856	ENSMUSG00000091457
SESN2	SRP14	ENSMUSG00000059751	ENSMUSG00000097386
FGD5	PPP4R3A	ENSMUSG00000022490	ENSMUSG00000097413
SNRPF	ZCCHC6	ENSMUSG00000090946	ENSMUSG00000103477
FBXL16	USP42	ENSMUSG00000085583	ENSMUSG00000087266
CNKSR1	ZFC3H1	ENSMUSG00000034928	ENSMUSG00000054594
TMEM200B	NPR2	ENSMUSG00000045817	ENSMUSG00000036036
HNRNPU	ITGB1BP1	ENSMUSG00000098702	ENSMUSG00000043531
NAGPA-AS1	CDK12	ENSMUSG00000023022	ENSMUSG00000083289
SLFNL1	CUX1	ENSMUSG00000087968	ENSMUSG00000063297
NCOR2	NXF1	ENSMUSG00000025934	ENSMUSG00000085311
S100A16	CLIP1	ENSMUSG00000074001	ENSMUSG00000026679
DNAJB11	ADGRB1	ENSMUSG00000102776	ENSMUSG00000001228
TMEM9B-AS1	DNAAF5	ENSMUSG00000085072	ENSMUSG00000009281
JUNB	ANKRD12	ENSMUSG00000000740	ENSMUSG00000081370
SMG1P7	FNBP1L	ENSMUSG00000074364	ENSMUSG00000058019
ZNF890P	NSMF	ENSMUSG00000030188	ENSMUSG00000055833
ADA	NUCB2	ENSMUSG00000024761	ENSMUSG00000075553
TMEM47	SMAD4	ENSMUSG00000039954	ENSMUSG00000043541
CA12	ZNF587	ENSMUSG00000004266	ENSMUSG00000103232
TMPO-AS1	FAM65A	ENSMUSG00000015396	ENSMUSG00000057615
LINC01372	G3BP1	ENSMUSG00000083027	ENSMUSG00000085873
RPL28	RPS25	ENSMUSG00000092286	ENSMUSG00000093459
PPP1R13L	CCAR1	ENSMUSG00000089989	ENSMUSG00000035818
CATSPER2	GS1-124K5.11	ENSMUSG00000050914	ENSMUSG00000097734
RNU4-2	DLG5	ENSMUSG00000100210	ENSMUSG00000029830
GPRC5A	TERF2	ENSMUSG00000054509	ENSMUSG00000101583
NPAS2	TMEM57	ENSMUSG00000021285	ENSMUSG00000024190
CASP6	MIER2	ENSMUSG00000055093	ENSMUSG00000045467
LSM12	TSC22D2	ENSMUSG00000024222	ENSMUSG00000100002
TXLNGY	SAMD1	ENSMUSG00000060981	ENSMUSG00000063254
TP53INP2	NFIX	ENSMUSG00000084064	ENSMUSG00000085251
STK40	ZC3H11A	ENSMUSG00000006519	ENSMUSG00000029755
ZNF785	OTUD6B	ENSMUSG00000080896	ENSMUSG00000088929
FTH1	SAMD4B	ENSMUSG00000002059	ENSMUSG00000083864
GALNTL6	TRAM1	ENSMUSG00000059291	ENSMUSG00000085667
NOM1	HDAC4	ENSMUSG00000052135	ENSMUSG00000034449
DNAJA1	FGFR1OP	ENSMUSG00000074340	ENSMUSG00000102760
FAM196A	ITM2B	ENSMUSG00000021876	ENSMUSG00000046275
MAPT-IT1	ZNF579	ENSMUSG00000038679	ENSMUSG00000065448
FTCD	ELMSAN1	ENSMUSG00000070509	ENSMUSG00000097890
LOC653513	KMT2C	ENSMUSG00000020211	ENSMUSG00000028680
MIDN	CSPP1	ENSMUSG00000104204	ENSMUSG00000097825
EFNA3	RPL37	ENSMUSG00000037936	ENSMUSG00000085175
MALAT1	CNOT4	ENSMUSG00000062611	ENSMUSG00000047021
LOC100190986	SFMBT2	ENSMUSG00000031521	ENSMUSG00000100774
SIK1	SOCS4	ENSMUSG00000044022	ENSMUSG00000033633
MPLKIP	RPL14	ENSMUSG00000032735	ENSMUSG00000040113
FABP7	PHC3	ENSMUSG00000041598	ENSMUSG00000031497
FBLN1	COLGALT1	ENSMUSG00000038648	ENSMUSG00000097728
FGF5	PPP6R1	ENSMUSG00000024663	ENSMUSG00000006649
GATM	ZSCAN26	ENSMUSG00000032577	ENSMUSG00000064731
ZNF273	ZNF592	ENSMUSG00000052146	ENSMUSG00000095361
MYH3	MED6	ENSMUSG00000056895	ENSMUSG00000102548
SNORD116-4	TAPT1	ENSMUSG00000060639	ENSMUSG00000085980
DMPK	MAX	ENSMUSG00000026799	ENSMUSG00000099631
MORC4	LRRC8A	ENSMUSG00000038119	ENSMUSG00000047643
HSPB6	PRPF3	ENSMUSG00000092837	ENSMUSG00000079434
FAM133B	MSI2	ENSMUSG00000069306	ENSMUSG00000103147
SULT1C4	TRIM25	ENSMUSG00000009585	ENSMUSG00000015702
PPTC7	CDC25B	ENSMUSG00000024725	ENSMUSG00000097993
FSTL3	RAB21	ENSMUSG00000087298	ENSMUSG00000093672
RAD54L	GNB1	ENSMUSG00000102976	ENSMUSG00000047657
FAM173B	MED28	ENSMUSG00000093528	ENSMUSG00000050747
LOC100288637	GOLGA4	ENSMUSG00000019899	ENSMUSG00000020793
FAM133CP	CCDC92	ENSMUSG00000087413	ENSMUSG00000086820
PCNT	SLC41A1	ENSMUSG00000024912	ENSMUSG00000097216
HRH1	CHTOP	ENSMUSG00000085819	ENSMUSG00000087945
HNRNPA0	PPP2R5E	ENSMUSG00000021583	ENSMUSG00000086873
LOC100129148	PEAK1	ENSMUSG00000020363	ENSMUSG00000031831
LRRC61	ADARB1	ENSMUSG00000009633	ENSMUSG00000039977
CFAP44	WAC	ENSMUSG00000073374	ENSMUSG00000073761
LOC400706	SLAIN2	ENSMUSG00000021094	ENSMUSG00000086211
NEFM	HNRNPUL1	ENSMUSG00000048347	ENSMUSG00000058745
PAPSS2	UBE2R2	ENSMUSG00000072761	ENSMUSG00000102420
ANXA5	PALM	ENSMUSG00000049517	ENSMUSG00000101337
ARX	BAIAP2	ENSMUSG00000056899	ENSMUSG00000036091
ARHGAP42	MKL1	ENSMUSG00000020950	ENSMUSG00000104316
PPP2R5A	FBXO32	ENSMUSG00000074406	ENSMUSG00000023979
GFPT2	SCAF1	ENSMUSG00000056724	ENSMUSG00000044017
PNISR	C5orf24	ENSMUSG00000002043	ENSMUSG00000097534
ST3GAL6-AS1	CBFA2T2	ENSMUSG00000036781	ENSMUSG00000035539
ZC3HAV1L	SSH1	ENSMUSG00000029802	ENSMUSG00000034706
ITPKB	IFNAR1	ENSMUSG00000027245	ENSMUSG00000063652
GAR1	RC3H1	ENSMUSG00000025169	ENSMUSG00000062510
MMP14	GPR107	ENSMUSG00000032565	ENSMUSG00000034416
SYDE2	PINK1	ENSMUSG00000010307	ENSMUSG00000036962
CD40	GLG1	ENSMUSG00000039230	ENSMUSG00000040564
HACD4	AHCY	ENSMUSG00000036908	ENSMUSG00000026831
TGM2	SDHB	ENSMUSG00000057963	ENSMUSG00000065414
NRG1-IT1	STK25	ENSMUSG00000088789	ENSMUSG00000026258
TRIM8	RAB3GAP1	ENSMUSG00000040552	ENSMUSG00000021250
ITGB3BP	DMXL1	ENSMUSG00000070427	ENSMUSG00000097683
PPP4R2	MEGF8	ENSMUSG00000030793	ENSMUSG00000081739
KIF1C	NCAM2	ENSMUSG00000045731	ENSMUSG00000027270
EMILIN2	ZNF687	ENSMUSG00000102562	ENSMUSG00000021791
ENGASE	MFN2	ENSMUSG00000067344	ENSMUSG00000034394
CXCL1	TECPR2	ENSMUSG00000087202	ENSMUSG00000025479
FOXJ2	KIAA0368	ENSMUSG00000036904	ENSMUSG00000000739
ATF5	MADD	ENSMUSG00000032741	ENSMUSG00000073650
GRAMD3	BRF1	ENSMUSG00000026999	ENSMUSG00000055177
HIATL2	SDHA	ENSMUSG00000031520	ENSMUSG00000074252
SFT2D2	ARFRP1	ENSMUSG00000027954	ENSMUSG00000078838
BCL3	FIG4	ENSMUSG00000058258	ENSMUSG00000070271
LOC100335030	MRPL38	ENSMUSG00000022109	ENSMUSG00000086188
SCARA3	DPP8	ENSMUSG00000080848	ENSMUSG00000028262
FGF2	PFKL	ENSMUSG00000098041	ENSMUSG00000056888
ETV6	FAM69A	ENSMUSG00000048232	ENSMUSG00000054745
ALOX12-AS1	SNX17	ENSMUSG00000074578	ENSMUSG00000050974
SNRNP27	NDUFS2	ENSMUSG00000052565	ENSMUSG00000091534
PIK3R6	MICU1	ENSMUSG00000040170	ENSMUSG00000097469
SLC16A1-AS1	PTPRM	ENSMUSG00000059883	ENSMUSG00000098789
AVEN	NDUFS1	ENSMUSG00000057286	ENSMUSG00000032530
HOMER1	LTN1	ENSMUSG00000062743	ENSMUSG00000025081
LMOD1	TRPC1	ENSMUSG00000040007	ENSMUSG00000103181
FZD8	P4HTM	ENSMUSG00000038517	ENSMUSG00000034584
RBM47	TUBGCP2	ENSMUSG00000042035	ENSMUSG00000097113
PLK5	VPS33A	ENSMUSG00000072774	ENSMUSG00000097403
CSTB	ACACA	ENSMUSG00000036782	ENSMUSG00000037139
MSN	IRF2BP1	ENSMUSG00000029821	ENSMUSG00000041674
PNLDC1	HECTD1	ENSMUSG00000089999	ENSMUSG00000037868
RRAS	ZNF555	ENSMUSG00000004730	ENSMUSG00000058743
ITGA10	AASDHPPT	ENSMUSG00000034168	ENSMUSG00000080540
EBF1	ATP6V1D	ENSMUSG00000102638	ENSMUSG00000036598
PSPN	EMC1	ENSMUSG00000022443	ENSMUSG00000102356
PRKCD	DNAJC13	ENSMUSG00000030417	ENSMUSG00000027867
RPL13P5	TRMT2A	ENSMUSG00000038332	ENSMUSG00000032514
ZCCHC8	ARFGAP1	ENSMUSG00000024235	ENSMUSG00000091415
METTL21B	GRK6	ENSMUSG00000097971	ENSMUSG00000087601
ZNF205-AS1	NBAS	ENSMUSG00000030256	ENSMUSG00000045903
WDR66	HDLBP	ENSMUSG00000034612	ENSMUSG00000050147
CACNA1G	EIF2B3	ENSMUSG00000001552	ENSMUSG00000038756
CD93	TOMM70A	ENSMUSG00000083287	ENSMUSG00000041358
FOXO4	AP1B1	ENSMUSG00000001123	ENSMUSG00000042707
MTSS1L	NDUFA10	ENSMUSG00000060708	ENSMUSG00000094257
TEX14	SETDB1	ENSMUSG00000045071	ENSMUSG00000070891
ACKR1	VDAC2	ENSMUSG00000046280	ENSMUSG00000092349
LOC100288123	SMU1	ENSMUSG00000024645	ENSMUSG00000047671
IFRD1	PHKG2	ENSMUSG00000064288	ENSMUSG00000039748
CHAC2	PHKB	ENSMUSG00000022125	ENSMUSG00000077980
ANKDD1B	DNAJA3	ENSMUSG00000087396	ENSMUSG00000037613
LOC285074	DHPS	ENSMUSG00000092203	ENSMUSG00000100303
C3orf35	SLC4A8	ENSMUSG00000032359	ENSMUSG00000087496
BAZ1A	VPS51	ENSMUSG00000067288	ENSMUSG00000086342
TMEM233	ULK2	ENSMUSG00000104116	ENSMUSG00000058626
MCF2L2	COX15	ENSMUSG00000093930	ENSMUSG00000083049
KCNN4	DHX30	ENSMUSG00000034462	ENSMUSG00000087383
TNFSF12	PMS2	ENSMUSG00000020409	ENSMUSG00000030465
DNASE1L2	PPP5C	ENSMUSG00000063296	ENSMUSG00000096931
TM4SF1	PAFAH1B2	ENSMUSG00000051978	ENSMUSG00000061086
GOLGA6L9	ALS2	ENSMUSG00000007655	ENSMUSG00000024670
C11orf84	DHDDS	ENSMUSG00000021631
SCN5A	GHITM	ENSMUSG00000010047
NEB	CKAP5	ENSMUSG00000075284
LOC645752	DSTYK	ENSMUSG00000041695
ZSCAN22	NOP9	ENSMUSG00000042419
TNFRSF10A	PEX1	ENSMUSG00000037552
RSRC2	GAA	ENSMUSG00000028465
ENAH	OBSL1	ENSMUSG00000099875
LOC101928885	SND1	ENSMUSG00000028082
PNPLA5	NOL6	ENSMUSG00000019261
SBK1	PKM	ENSMUSG00000022175
KDM7A	KLHDC3	ENSMUSG00000074800
NPR1	ATG14	ENSMUSG00000054836
CNTFR	PMPCB	ENSMUSG00000047246
FLCN	ABCA3	ENSMUSG00000029759
ABHD17C	DCAF6	ENSMUSG00000014426
FTL	EML2	ENSMUSG00000087006
KCNC3	ALDH5A1	ENSMUSG00000031613
JDP2	VPS8	ENSMUSG00000069273
GPR83	NUP93	ENSMUSG00000036620
P2RX7	MCTS1	ENSMUSG00000050628
SDF2L1	ISCU	ENSMUSG00000038766
MAF	NDUFB10	ENSMUSG00000004891
RIN3	ZNF780A	ENSMUSG00000028322
DNMT3A	TRAPPC9	ENSMUSG00000027848
ZNF354B	MTMR4	ENSMUSG00000071847
ADCYAP1	PIP4K2B	ENSMUSG00000024766
SETD1A	IBTK	ENSMUSG00000001419
GPR6	NDUFAF1	ENSMUSG00000035212
HMG20B	PSMD13	ENSMUSG00000035513
MSR1	RRAGB	ENSMUSG00000104063
CCDC57	BIRC6	ENSMUSG00000062101
PLK1	ARMC6	ENSMUSG00000062933
CCDC159	PSMD14	ENSMUSG00000028944
CELF3	PIGQ	ENSMUSG00000001151
TOP1	DEPDC5	ENSMUSG00000086290
SIX5	LRRC14	ENSMUSG00000039477
EHMT1-IT1	STOML2	ENSMUSG00000014303
APOL1	VPS50	ENSMUSG00000021273
ELK1	STRIP1	ENSMUSG00000056296
ADORA2A	COA7	ENSMUSG00000023892
HCN4	FARP2	ENSMUSG00000038296
DHX34	DIS3L	ENSMUSG00000103109
ARL5A	HSPA12A	ENSMUSG00000087598
MRGPRF	USP11	ENSMUSG00000030035
HSPA4L	DPP10	ENSMUSG00000003955
FHL5	SMARCB1	ENSMUSG00000027601
PLEKHO1	PTGES2	ENSMUSG00000097188
PI4K2B	WDR75	ENSMUSG00000024308
MYLK3	AP4B1	ENSMUSG00000100130
TLCD2	ATXN7L3B	ENSMUSG00000036863
IL34	URB2	ENSMUSG00000024799
COL6A2	LSM8	ENSMUSG00000071451
AKAP12	NR2F1-AS1	ENSMUSG00000026197
BCORL1	APBA2	ENSMUSG00000034109
CRACR2B	COX5B	ENSMUSG00000024620
THAP1	KCTD20	ENSMUSG00000034330
CAPS	PEX19	ENSMUSG00000040681
CCDC86	DOCK3	ENSMUSG00000036181
ZNF814	HIST1H4C	ENSMUSG00000006763
PLSCR1	METTL8	ENSMUSG00000044894
TPP1	CHL1	ENSMUSG00000097350
CDC37L1	LPGAT1	ENSMUSG00000049643
CDKN2C	VPS35	ENSMUSG00000040229
LOC100130705	ZNF512B	ENSMUSG00000026739
HTATIP2	C17orf75	ENSMUSG00000023991
DCUN1D3	PCMT1	ENSMUSG00000062944
SOHLH1	CRMP1	ENSMUSG00000020092
LCN10	PIK3R4	ENSMUSG00000038388
LRRC32	NBEA	ENSMUSG00000013275
ZNF774	EXOC1	ENSMUSG00000032754
AGAP4	PTCD3	ENSMUSG00000031024
ST3GAL5-AS1	DIS3	ENSMUSG00000020572
MEX3A	FAM73A	ENSMUSG00000034732
ZNF580	TAOK2	ENSMUSG00000032812
BLOC1S3	CPSF3	ENSMUSG00000029528
KIAA0040	PPT1	ENSMUSG00000064289
PP14571	NHLRC3	ENSMUSG00000036278
ANKRD20A4	PTPRK	ENSMUSG00000005442
MT1X	ERBB4	ENSMUSG00000038893
C4orf32	STX3	ENSMUSG00000024160
TCF7	ENTPD4	ENSMUSG00000040302
SOGA3	FBXO25	ENSMUSG00000024829
ZNF750	CMTR1	ENSMUSG00000082044
SNTB1	ORC3	ENSMUSG00000028795
C9orf40	DDX1	ENSMUSG00000053332
INHBB	ERLEC1	ENSMUSG00000089417
SH3D21	WDR24	ENSMUSG00000048827
UBALD2	PPIA	ENSMUSG00000020397
HELLS	MTHFD1	ENSMUSG00000039065
RPLP1	EPS15	ENSMUSG00000026923
CA2	CSRNP3	ENSMUSG00000042284
SRSF4	SKIV2L	ENSMUSG00000058600
ZNF345	DENND6B	ENSMUSG00000083064
ATP1B3	WDR36	ENSMUSG00000040584
N4BP2L2-IT2	MPP2	ENSMUSG00000029402
HECTD2	ACAT1	ENSMUSG00000053647
WIF1	EXOC2	ENSMUSG00000080832
RHBDF2	TMEM160	ENSMUSG00000089922
GOLPH3	NDUFB3	ENSMUSG00000038150
MCL1	MIEF2	ENSMUSG00000001761
HNRNPAB	ANKRD28	ENSMUSG00000072772
MFSD2A	B4GALT7	ENSMUSG00000051022
ITPKC	ATRN	ENSMUSG00000030643
MYO10	ACLY	ENSMUSG00000031109
CDC14A	ACTR6	ENSMUSG00000051341
LAT	MMS19	ENSMUSG00000002486
UPF3A	COPS4	ENSMUSG00000090553
FAM43A	RHOBTB2	ENSMUSG00000027499
CCDC144B	ICA1	ENSMUSG00000039958
MSC	SLC27A4	ENSMUSG00000016995
TSSK4	CISD3	ENSMUSG00000040952
PROSER2	CNDP2	ENSMUSG00000028868
LINC01176	EPM2A	ENSMUSG00000089824
SREK1	DZIP3	ENSMUSG00000041378
PTCHD2	DCAF8	ENSMUSG00000039286
CHMP3	MYCBP2	ENSMUSG00000058587
RCN1	RXRB	ENSMUSG00000047554
PXN	ITGA3	ENSMUSG00000043279
A4GALT	BCAS3	ENSMUSG00000027132
CLEC5A	KLHL12	ENSMUSG00000074479
SLFN12	C12orf4	ENSMUSG00000083992
TGFB3	SCOC	ENSMUSG00000075391
NUTM2B-AS1	REPS2	ENSMUSG00000026031
ORAI2	MTR	ENSMUSG00000035125
LOC101929516	DOCK4	ENSMUSG00000049092
ZCCHC2	EXTL3	ENSMUSG00000022899
STK17B	WDR61	ENSMUSG00000084342
OXTR	KIDINS220	ENSMUSG00000018923
GPR137B	SLC8A1	ENSMUSG00000042737
HSP90B1	OPA1	ENSMUSG00000044330
TRIM58	NIT1	ENSMUSG00000095588
KIF5B	FANCM	ENSMUSG00000034911
SAMD15	FAM179B	ENSMUSG00000052684
ZNF781	SLC12A5	ENSMUSG00000062949
CACNA1H	B3GALT6	ENSMUSG00000049775
FBRSL1	PIN1	ENSMUSG00000075486
CREM	PWP1	ENSMUSG00000027162
SNAP23	SPPL2B	ENSMUSG00000024174
EIF1	COPG2	ENSMUSG00000051499
CCDC61	PPCS	ENSMUSG00000033059
RDH14	MPPE1	ENSMUSG00000024273
LOC101928909	ZNF48	ENSMUSG00000095115
STIP1	RFX5	ENSMUSG00000021131
ANXA2	IFT80	ENSMUSG00000046387
IFITM1	XPNPEP1	ENSMUSG00000030579
HERPUD1	EXT2	ENSMUSG00000030680
MLF1	CAMK2B	ENSMUSG00000058298
PCDHA13	ZNF23	ENSMUSG00000042178
CFLAR	PRMT7	ENSMUSG00000031207
CNN3	RANBP17	ENSMUSG00000053897
MKLN1-AS	SCFD2	ENSMUSG00000034413
ACBD3	C21orf2	ENSMUSG00000021115
ZNF808	ATP5H	ENSMUSG00000036430
RYBP	ATRNL1	ENSMUSG00000026239
ADGRL4	GBAS	ENSMUSG00000050315
TTC25	DDX24	ENSMUSG00000059498
CXCR4	RNFT2	ENSMUSG00000074405
DCLK3	ATAD3A	ENSMUSG00000041203
LINC00877	SNRK	ENSMUSG00000055707
C1QL2	UQCRQ	ENSMUSG00000067567
RNPC3	CAD	ENSMUSG00000021482
EIF5AL1	DPY19L1	ENSMUSG00000027712
ZNF703	AGK	ENSMUSG00000028919
DTNA	PCDH1	ENSMUSG00000036570
PCNP	AAGAB	ENSMUSG00000021596
CETN3	UQCRC2	ENSMUSG00000062353
PXDC1	DIABLO	ENSMUSG00000043421
VAV3	PTPRD	ENSMUSG00000028249
LIMD1	C14orf79	ENSMUSG00000082935
SOX2	VPS18	ENSMUSG00000020770
PILRA	OGDH	ENSMUSG00000024098
CDK2AP2	FOCAD	ENSMUSG00000081344
ZNF563	ADSS	ENSMUSG00000035969
EFNB1	CDH10	ENSMUSG00000069274
KPTN	NUBPL	ENSMUSG00000021756
PRAF2	TRAPPC13	ENSMUSG00000041777
ZCCHC3	OBFC1	ENSMUSG00000008496
C19orf26	WDR11	ENSMUSG00000042396
TOB1	EML1	ENSMUSG00000079641
MIR210HG	FAM131B	ENSMUSG00000004568
SVIL	FAM69B	ENSMUSG00000030727
RAD52	HSD11B1L	ENSMUSG00000058975
C16orf72	NLRX1	ENSMUSG00000080776
PCDHA5	NIPAL3	ENSMUSG00000064999
ANKRD23	BCAP29	ENSMUSG00000019235
LRP2BP	PNMA2	ENSMUSG00000029534
KCTD6	RPS9	ENSMUSG00000096942
CEBPB	KATNB1	ENSMUSG00000025508
PIM1	SYT4	ENSMUSG00000056153
PABPC1L2B	DGCR2	ENSMUSG00000015363
TPD52L1	COPS7A	ENSMUSG00000037001
FBXW4P1	CADPS	ENSMUSG00000028232
RPL3	TMEM237	ENSMUSG00000021379
C15orf39	ATP5F1	ENSMUSG00000051185
AUTS2	NELFE	ENSMUSG00000034974
BRCAT54	PXMP4	ENSMUSG00000036504
TMEM165	EPHA10	ENSMUSG00000044501
CCDC34	PDIK1L	ENSMUSG00000086350
GNRH1	DDOST	ENSMUSG00000060703
LDLRAD3	UQCRFS1	ENSMUSG00000029455
PRDM8	SPTLC2	ENSMUSG00000022184
TCHP	KIAA0319	ENSMUSG00000074829
SNHG6	MFSD6	ENSMUSG00000031885
MYD88	AMIGO1	ENSMUSG00000030720
EID2	RAP1GDS1	ENSMUSG00000022012
KISS1R	GALC	ENSMUSG00000051256
LOC101929767	GCDH	ENSMUSG00000020717
PSPH	HNRNPDL	ENSMUSG00000009293
EPS15L1	TBCB	ENSMUSG00000029603
RAI1	NDUFA9	ENSMUSG00000015243
SEPN1	SSBP1	ENSMUSG00000021998
GRK5	FAM81A	ENSMUSG00000070493
FAM229A	POLA2	ENSMUSG00000036986
SCAF4	ATP5G3	ENSMUSG00000026675
RHOF	G3BP2	ENSMUSG00000022390
SYNE1-AS1	ORC4	ENSMUSG00000021252
DDX11	RRM2B	ENSMUSG00000025357
INPP5A	CDH18	ENSMUSG00000029815
PDRG1	PTPDC1	ENSMUSG00000002342
SRGAP1	HAUS7	ENSMUSG00000024048
KIAA1407	KIAA0232	ENSMUSG00000029229
RANBP3L	RLIM	ENSMUSG00000027589
ATXN2L	CYB5D2	ENSMUSG00000022108
LATS2	DNAH7	ENSMUSG00000083337
ERRFI1	D2HGDH	ENSMUSG00000022940
AEBP2	RPS6KL1	ENSMUSG00000029390
AGPAT4-IT1	TPI1	ENSMUSG00000042063
MMP9	COPG1	ENSMUSG00000034165
KAT2A	RAB35	ENSMUSG00000003872
LTBP4	ELP3	ENSMUSG00000020034
MT1M	WIBG	ENSMUSG00000027404
ZNF486	GAS7	ENSMUSG00000020585
ZNF235	AVL9	ENSMUSG00000063800
LOC441455	PPOX	ENSMUSG00000032288
JAKMIP3	SMIM10L2A	ENSMUSG00000027639
ELAVL1	FOXRED1	ENSMUSG00000022971
COA6	GPAA1	ENSMUSG00000038406
RBM39	STX17	ENSMUSG00000024959
IRF2BP2	DYNC1I1	ENSMUSG00000027932
HAS2	PRKACB	ENSMUSG00000001138
ZFP69B	TBL3	ENSMUSG00000040747
HSPB8	TMEM62	ENSMUSG00000055302
RIMBP2	NOMO1	ENSMUSG00000060678
GREM2	HMP19	ENSMUSG00000000581
FANK1	TSTD1	ENSMUSG00000057842
BHLHE40	VPS16	ENSMUSG00000059474
NATD1	ZNF136	ENSMUSG00000002205
AHDC1	WDR7	ENSMUSG00000039968
CSNK1E	GRIA4	ENSMUSG00000074088
CCDC120	APRT	ENSMUSG00000031916
CBFB	CHD8	ENSMUSG00000084384
FHOD1	C16orf13	ENSMUSG00000006589
CREBBP	COQ4	ENSMUSG00000008976
ITPKB-IT1	TSR1	ENSMUSG00000031392
ZHX2	TKFC	ENSMUSG00000042079
DLGAP4	TRIM3	ENSMUSG00000071419
FXR1	TRIM2	ENSMUSG00000097820
MTRF1L	C9orf69	ENSMUSG00000015776
TTTY15	LNX1	ENSMUSG00000028820
STARD10	ASIC2	ENSMUSG00000022463
ZNF818P	FH	ENSMUSG00000046949
C1orf64	GAMT	ENSMUSG00000041556
DUSP8	ATG2A	ENSMUSG00000025971
DNAJB6	GMPR2	ENSMUSG00000028609
P3H3	KIAA1715	ENSMUSG00000030737
TAS1R3	NRXN1	ENSMUSG00000049728
EEF1DP3	UROD	ENSMUSG00000048351
SIRT4	DCC	ENSMUSG00000057322
NHSL1	TMEM9	ENSMUSG00000024608
RNF149	PFKFB2	ENSMUSG00000044876
HSPA4	DPH2	ENSMUSG00000049686
RCC2	TSNAX	ENSMUSG00000032816
PDGFB	RANBP1	ENSMUSG00000040883
PABPC1L	BEX2	ENSMUSG00000022111
VPS37A	ZNF551	ENSMUSG00000020492
ECHDC2	AKR1A1	ENSMUSG00000040711
PSME2	PPM1H	ENSMUSG00000024072
ADAMTS9	B4GAT1	ENSMUSG00000048310
SNORD116-12	C3orf18	ENSMUSG00000013701
EXOSC3	FAT3	ENSMUSG00000058833
SLCO4A1	CFAP97	ENSMUSG00000041650
CFP	VWA9	ENSMUSG00000061559
CXCL14	ACSL6	ENSMUSG00000024319
B4GALNT3	MCM6	ENSMUSG00000022414
SNORD97	QARS	ENSMUSG00000074024
PRR34	PLCL2	ENSMUSG00000031754
FBRS	ATAD1	ENSMUSG00000022674
LACTB	RFPL1S	ENSMUSG00000050312
TUBA3FP	CBLN2	ENSMUSG00000032551
SRGAP2D	POMGNT1	ENSMUSG00000055319
ZNF786	OXCT1	ENSMUSG00000028821
GRIK5	URM1	ENSMUSG00000041841
ZNF876P	MFSD11	ENSMUSG00000033342
ZFAND4	PRC1	ENSMUSG00000052557
RBM12B	DTD1	ENSMUSG00000030533
LINC01094	LRPPRC	ENSMUSG00000054770
HES1	FKBP9	ENSMUSG00000037624
NCAM1-AS1	TBCC	ENSMUSG00000005054
RARA	GOT1	ENSMUSG00000032698
FKBP5	NDUFA13	ENSMUSG00000053012
CREBZF	TRUB2	ENSMUSG00000043498
SNX33	KNTC1	ENSMUSG00000031357
SDC2	MTOR	ENSMUSG00000021290
NIN	ALKBH2	ENSMUSG00000000325
HNRNPM	DNAJC6	ENSMUSG00000042851
BHLHE41	DYSF	ENSMUSG00000051319
PDIA4	ASMTL	ENSMUSG00000000142
CHMP4B	MTMR7	ENSMUSG00000062075
POLG2	USP5	ENSMUSG00000025200
CASC2	TAF6L	ENSMUSG00000038646
AHNAK	VDAC3	ENSMUSG00000030055
SGPP2	HEATR5B	ENSMUSG00000081094
RGS16	ITPR1	ENSMUSG00000037089
PLEKHG2	SPIN3	ENSMUSG00000025956
ZNF141	MRM1	ENSMUSG00000043207
EMILIN1	LAMB1	ENSMUSG00000033411
C2CD4D	OXR1	ENSMUSG00000029535
CCSAP	PEX7	ENSMUSG00000073147
INAFM2	ZNF554	ENSMUSG00000021477
LINC01278	CLTC	ENSMUSG00000061315
RBM24	VARS	ENSMUSG00000041671
CASP2	SCG5	ENSMUSG00000016559
QDPR	KIFAP3	ENSMUSG00000052512
RNU11	GPX4	ENSMUSG00000029648
TAS2R3	TTC37	ENSMUSG00000020063
QKI	DDX3X	ENSMUSG00000047675
DNAJC2	STXBP5L	ENSMUSG00000058446
MDFIC	RAB11A	ENSMUSG00000042558
ZFYVE21	IMMT	ENSMUSG00000043858
AHRR	CALM2	ENSMUSG00000044533
S100A8	EPHA4	ENSMUSG00000035863
PMEPA1	NAPG	ENSMUSG00000005514
PCBP1	SRP54	ENSMUSG00000016427
CTSS	LYRM1	ENSMUSG00000033186
KDM1B	GTF2H5	ENSMUSG00000027808
MED10	NUDCD3	ENSMUSG00000071337
TLE3	DUS2	ENSMUSG00000052681
ARSJ	MTMR9	ENSMUSG00000000355
TNRC6C-AS1	PFDN6	ENSMUSG00000074247
CACNA1C	MINA	ENSMUSG00000035890
WDR60	PPP1R11	ENSMUSG00000062006
HSD17B12	CDK14	ENSMUSG00000060467
RMI2	TENM1	ENSMUSG00000031388
GOLIM4	CHN1	ENSMUSG00000068854
DEK	CAND2	ENSMUSG00000039041
NKX3-1	DIRAS2	ENSMUSG00000020621
LOC574538	MAGEH1	ENSMUSG00000029130
GCH1	ADAM15	ENSMUSG00000041025
SCARNA5	COX14	ENSMUSG00000071711
GPC4	ARFGEF2	ENSMUSG00000002871
CCDC183-AS1	FPGS	ENSMUSG00000002550
SLC9A7P1	NLN	ENSMUSG00000086583
LINC00304	FAM76A	ENSMUSG00000021660
TEP1	PRKAR1A	ENSMUSG00000061330
LOC100272217	APH1B	ENSMUSG00000090000
PPARD	ZNF629	ENSMUSG00000048379
ZNF846	TRIM27	ENSMUSG00000051730
ZNF436-AS1	SLC35B4	ENSMUSG00000020386
GPR4	HERC1	ENSMUSG00000040771
SOX12	OLFM3	ENSMUSG00000070343
ZSCAN23	ARHGEF9	ENSMUSG00000031788
PTPN12	POLR2B	ENSMUSG00000051579
KHDRBS2	SULT1A1	ENSMUSG00000073131
TRIM14	MYO16	ENSMUSG00000031807
PYGL	NXPH3	ENSMUSG00000032652
CDK11B	SCN8A	ENSMUSG00000008333
SLCO4A1-AS1	PATZ1	ENSMUSG00000028070
ZNF404	PUF60	ENSMUSG00000060904
CSNK2A2	ASL	ENSMUSG00000066798
RPL23AP7	PEX11B	ENSMUSG00000026032
C1orf228	CLCN3	ENSMUSG00000071528
ZNF547	CLCN5	ENSMUSG00000021606
ERO1B	ADRBK2	ENSMUSG00000020873
TMEM243	KBTBD4	ENSMUSG00000075701
SLC50A1	NCAPG2	ENSMUSG00000056260
LOC654841	CDK5	ENSMUSG00000028273
DNA2	SLC30A9	ENSMUSG00000050856
NOP2	NT5DC1	ENSMUSG00000021811
CTDNEP1	TUBG1	ENSMUSG00000061477
KCNJ4	NUP133	ENSMUSG00000081603
FBLIM1	ATG2B	ENSMUSG00000046404
TNC	ARF5	ENSMUSG00000029501
LOC728485	IMP3	ENSMUSG00000031197
SH2D4A	HMOX2	ENSMUSG00000038462
KANTR	VPS52	ENSMUSG00000022010
RSRP1	PARN	ENSMUSG00000021917
CEP112	TMEM129	ENSMUSG00000039001
TEX22	FSTL5	ENSMUSG00000031467
CASS4	TECPR1	ENSMUSG00000029571
ADRB1	MB21D2	ENSMUSG00000036282
CDK5RAP2	KIF22	ENSMUSG00000056476
LOC284395	CYB5R1	ENSMUSG00000012848
ZNF697	FUCA1	ENSMUSG00000026977
APOL4	HMGCLL1	ENSMUSG00000028882
CBY3	FGF12	ENSMUSG00000022545
CHIC2	STX1A	ENSMUSG00000057841
TRPV6	OPLAH	ENSMUSG00000036840
LOC101929595	NDRG4	ENSMUSG00000022884
RAB24	MOAP1	ENSMUSG00000031453
CALR	MBTPS2	ENSMUSG00000063334
ABCC2	CTNNBIP1	ENSMUSG00000022721
PIK3R5	SORL1	ENSMUSG00000031320
MEGF11	SMIM10L2B	ENSMUSG00000002409
KTN1	RNF31	ENSMUSG00000027900
DTX2P1-UPK3BP1-PMS2P11	MAN1B1	ENSMUSG00000026914
ZNF850	ACADSB	ENSMUSG00000044147
MSANTD1	NDUFV1	ENSMUSG00000027170
ZNF473	GPR61	ENSMUSG00000021178
TSSK2	BBS4	ENSMUSG00000066037
BIN3-IT1	TMEM135	ENSMUSG00000066306
SLC19A3	TMEM5	ENSMUSG00000030744
VGLL4	KBTBD6	ENSMUSG00000031950
ZNF844	NALCN	ENSMUSG00000093904
ZNF829	ZNF624	ENSMUSG00000014932
MAP4K4	PYGB	ENSMUSG00000037075
SNHG1	OSGEPL1	ENSMUSG00000040818
VHL	WDR81	ENSMUSG00000000827
RPS16	DNAJC18	ENSMUSG00000062929
GNMT	DOPEY1	ENSMUSG00000037857
STX16	PSEN2	ENSMUSG00000075376
CCDC78	HERC6	ENSMUSG00000041236
LINC01125	SEMA3C	ENSMUSG00000005893
CLIC5	NDUFA6	ENSMUSG00000007415
LINC00535	FEN1	ENSMUSG00000038664
PLEKHA8P1	SCRN2	ENSMUSG00000059981
ZNF749	LRRC20	ENSMUSG00000020668
PENK	GALE	ENSMUSG00000041298
ADGRD1	ANKRA2	ENSMUSG00000022201
PAPD5	UROS	ENSMUSG00000020611
WIZ	SCN1A	ENSMUSG00000063077
PBX3	ECT2	ENSMUSG00000027698
SYNM	DCHS2	ENSMUSG00000038324
AATK-AS1	RNF170	ENSMUSG00000020220
GLTSCR1	GRM3	ENSMUSG00000033557
INA	CDC42	ENSMUSG00000031948
PDZD2	RIMKLA	ENSMUSG00000004319
KIAA1462	DDX28	ENSMUSG00000019432
ZNF219	MTCH2	ENSMUSG00000033392
ZAK	MEF2C	ENSMUSG00000031153
BEND5	MPI	ENSMUSG00000002524
CALCOCO2	TRAPPC11	ENSMUSG00000025261
VEGFC	PDHB	ENSMUSG00000040463
NEK7	EPHB2	ENSMUSG00000040549
LOC102724919	NDUFAB1	ENSMUSG00000024858
SLC44A3	WDR35	ENSMUSG00000038871
RAVER2	C3orf17	ENSMUSG00000036902
KIF5A	HPS6	ENSMUSG00000040865
CXXC5	PAMR1	ENSMUSG00000029106
CMC1	RNF14	ENSMUSG00000095567
MOK	MTX1	ENSMUSG00000022855
ATP6V1G1	ADAM11	ENSMUSG00000025066
ULBP2	TMEM150C	ENSMUSG00000030314
RFX1	CD99L2	ENSMUSG00000004937
SPAG5-AS1	ABCE1	ENSMUSG00000040151
LRRC1	LRP1B	ENSMUSG00000018707
TMEM215	ARFGAP2	ENSMUSG00000021236
CHAC1	DDB1	ENSMUSG00000001472
VASP	CLCN4	ENSMUSG00000037519
C6orf163	ANKRD46	ENSMUSG00000026643
ZMIZ2	GPANK1	ENSMUSG00000038555
SRPX2	PGAP3	ENSMUSG00000031913
CAPN2	GTF2IP1	ENSMUSG00000058230
ANKRD30B	LNP1	ENSMUSG00000041781
ABHD16B	RAD17	ENSMUSG00000026787
LOC100294362	C1orf216	ENSMUSG00000025920
CMKLR1	ZIK1	ENSMUSG00000026927
SLC39A14	ATR	ENSMUSG00000039354
ULK1	PLEKHB2	ENSMUSG00000028959
IPO5P1	FAM49B	ENSMUSG00000030707
DZIP1L	RILP	ENSMUSG00000024130
ELN	ATP8A1	ENSMUSG00000038102
CCDC144NL	MDH1	ENSMUSG00000071659
SMAD6	BPHL	ENSMUSG00000062257
TTN	SLC11A2	ENSMUSG00000028284
KLHL25	ITFG1	ENSMUSG00000029004
LDOC1	TK2	ENSMUSG00000060181
POU3F2	ZRANB3	ENSMUSG00000060376
TDRP	NUAK1	ENSMUSG00000040537
CCT6P1	PELI3	ENSMUSG00000038039
FGR	TMEM18	ENSMUSG00000041879
NDUFV2-AS1	RTN4IP1	ENSMUSG00000003810
PRDX6	NT5C	ENSMUSG00000031816
HIGD1B	TRIM37	ENSMUSG00000056413
GIMAP2	DHFRL1	ENSMUSG00000033819
RABL2B	SLC6A15	ENSMUSG00000043909
PUS1	HLTF	ENSMUSG00000001248
NAV2	NSF	ENSMUSG00000038633
APOD	KLHL4	ENSMUSG00000052572
LOC100134368	DLG3	ENSMUSG00000026851
RPS3	NDUFS7	ENSMUSG00000027185
LINC01336	FAM58A	ENSMUSG00000019039
AFF3	SULF1	ENSMUSG00000056342
ARHGEF26-AS1	BPGM	ENSMUSG00000024644
TMED9	SLC25A12	ENSMUSG00000021266
ZNF865	MCF2	ENSMUSG00000005267
ELAVL3	LCMT2	ENSMUSG00000055204
SUGT1	PIGK	ENSMUSG00000041911
PGLYRP1	PCDH17	ENSMUSG00000024948
PLP2	TRIM36	ENSMUSG00000028437
EVA1B	WDYHV1	ENSMUSG00000033352
TMEM100	IL1RAPL1	ENSMUSG00000021916
H2AFZ	NOMO2	ENSMUSG00000032869
TAF13	ERMARD	ENSMUSG00000063273
PUS10	OTUB2	ENSMUSG00000039611
KANK2	BEX5	ENSMUSG00000018848
ACTN1	DOPEY2	ENSMUSG00000060240
PABPC3	SCN2A	ENSMUSG00000053907
LOC100505938	VPS33B	ENSMUSG00000017314
PFKFB3	ZDHHC4	ENSMUSG00000025133
EIF3J	RAC3	ENSMUSG00000028633
ACVR1	ROBO2	ENSMUSG00000014195
ARRDC3	CORO2A	ENSMUSG00000032299
ESPNL	PLCXD2	ENSMUSG00000031928
SPEN	CA10	ENSMUSG00000061104
ZMIZ1-AS1	FAM131A	ENSMUSG00000058793
HAUS3	SLC25A10	ENSMUSG00000029364
KDELC1	PFKM	ENSMUSG00000034453
NUTM2A-AS1	CHRNB2	ENSMUSG00000028086
JUND	CPNE7	ENSMUSG00000023286
FBXO30	ME3	ENSMUSG00000038369
C1QTNF7	C19orf70	ENSMUSG00000040225
ZNF316	APBB1	ENSMUSG00000007653
ADAM20	FAM149A	ENSMUSG00000020376
PLIN1	TTC30A	ENSMUSG00000034022
COL14A1	ZNF449	ENSMUSG00000039660
EMCN	ACTR1B	ENSMUSG00000034269
RMDN3	RDH13	ENSMUSG00000009112
CCDC88B	CNTN1	ENSMUSG00000042790
TMX1	IDH2	ENSMUSG00000026812
ARL10	ATP5B	ENSMUSG00000037032
FERMT2	NDUFA5	ENSMUSG00000005089
FBXL14	KLHL13	ENSMUSG00000026932
FXYD3	KLHL35	ENSMUSG00000018659
IRAK3	KIT	ENSMUSG00000038023
HIF3A	UQCRC1	ENSMUSG00000046329
LOC101929625	RBM11	ENSMUSG00000053510
PLCXD1	CLTCL1	ENSMUSG00000070283
ZBTB16	TIMM17B	ENSMUSG00000023495
TERF1	MIR4787	ENSMUSG00000025223
ATP1B2	YEATS4	ENSMUSG00000028673
SMG1P2	TC2N	ENSMUSG00000003033
PKD2	PGBD4	ENSMUSG00000031292
RREB1	ITGAE	ENSMUSG00000042520
DYNLL2	SIDT1	ENSMUSG00000037890
CNTNAP3B	TTYH1	ENSMUSG00000026502
GLIS2	ATP5G1	ENSMUSG00000013160
RBFOX3	IFIT1	ENSMUSG00000027284
DGKA	HENMT1	ENSMUSG00000045410
GOLGA6L10	ZNF658	ENSMUSG00000020734
LOC283335	STOML1	ENSMUSG00000058704
RRP7BP	ATP6V0E2	ENSMUSG00000035805
CDK10	SLC12A9	ENSMUSG00000020952
TEFM	ABCD2	ENSMUSG00000004356
NR1D1	DDHD2	ENSMUSG00000047036
CFAP58-AS1	ASB13	ENSMUSG00000019809
DDX46	SUV39H1	ENSMUSG00000027668
PHYHD1	MORN1	ENSMUSG00000025237
GABPB2	SLC39A10	ENSMUSG00000017639
SLC16A10	HYLS1	ENSMUSG00000086784
NPHP1	DDX25	ENSMUSG00000025995
TGFBR2	ATP6V1A	ENSMUSG00000053754
MICALL2	INPP5F	ENSMUSG00000030428
ZNF804A	PEX16	ENSMUSG00000024143
NEK6	DLAT	ENSMUSG00000032705
PRR14	ARMCX5	ENSMUSG00000035529
PLSCR4	FIBP	ENSMUSG00000029669
PRPF4B	FAR2	ENSMUSG00000022428
PAX6	ABHD16A	ENSMUSG00000032604
NCOA5	CNIH3	ENSMUSG00000030519
HEBP1	ACP2	ENSMUSG00000066647
POM121C	FECH	ENSMUSG00000030094
MMP17	NIPSNAP1	ENSMUSG00000025035
CRYBB2P1	CLASP2	ENSMUSG00000028582
HIST1H2BD	KLHDC9	ENSMUSG00000024921
TBCA	ADCK1	ENSMUSG00000020549
SPCS2	MCM4	ENSMUSG00000021028
PWAR1	SEMA3E	ENSMUSG00000016946
ZC3HAV1	ADAT2	ENSMUSG00000014496
F12	TRAM1L1	ENSMUSG00000033773
KCNJ14	LY6H	ENSMUSG00000002032
MLLT1	FUT1	ENSMUSG00000029166
CTSZ	SARS2	ENSMUSG00000003458
PURA	PRKAG1	ENSMUSG00000020859
RAI14	ENDOD1	ENSMUSG00000022629
CORT	ZNF536	ENSMUSG00000029309
ZNF582	ANAPC1	ENSMUSG00000001767
LOC553103	VPS11	ENSMUSG00000025607
NOB1	PCCB	ENSMUSG00000029712
VPS37B	SV2B	ENSMUSG00000060657
EZH2	C6orf47	ENSMUSG00000033066
TWSG1	DMXL2	ENSMUSG00000061981
ABHD13	ACADS	ENSMUSG00000019124
MPRIP	MYADML2	ENSMUSG00000002763
NKAIN1	ATP5A1	ENSMUSG00000030880
CDC73	FAM53A	ENSMUSG00000022283
AFG3L1P	PCDH20	ENSMUSG00000037260
ANAPC16	RAB37	ENSMUSG00000041653
GIMAP7	SPHKAP	ENSMUSG00000026385
MICAL3	OGDHL	ENSMUSG00000030207
PTPN21	ATG9B	ENSMUSG00000026640
B3GALNT2	GSTZ1	ENSMUSG00000003623
CCPG1	BCKDHA	ENSMUSG00000064127
L3HYPDH	JMJD4	ENSMUSG00000063410
CD68	TM7SF2	ENSMUSG00000028622
ZNF587B	STAT4	ENSMUSG00000027263
NES	AP3M2	ENSMUSG00000043262
LINC01000	APEH	ENSMUSG00000040867
TMEM86B	SLC25A11	ENSMUSG00000059995
PPID	KIF17	ENSMUSG00000004393
CRHR1-IT1	MYO15A	ENSMUSG00000037419
MEIKIN	WDR54	ENSMUSG00000038984
SPATA2	PLCH1	ENSMUSG00000042508
GLUD1P3	ZCCHC12	ENSMUSG00000038070
TMEM80	MIR4500HG	ENSMUSG00000036879
ACIN1	FREM1	ENSMUSG00000028467
NPTN-IT1	PWP2	ENSMUSG00000052675
ZNF680	WARS2	ENSMUSG00000020716
MIR31HG	OPRK1	ENSMUSG00000051177
LRRC37B	NELL2	ENSMUSG00000050954
RAVER1	AGL	ENSMUSG00000039218
LOC100505549	STMN1	ENSMUSG00000033373
ANKRD18A	GNA15	ENSMUSG00000009614
POP1	ANXA6	ENSMUSG00000001150
PTP4A2	CUTA	ENSMUSG00000021311
MIPOL1	LENG9	ENSMUSG00000052430
ZNF252P-AS1	MRPS18B	ENSMUSG00000053062
PKN3	CPNE4	ENSMUSG00000034110
TFPI	C1orf74	ENSMUSG00000020181
NEFH	NDUFB1	ENSMUSG00000032384
RRAGD	SNRPN	ENSMUSG00000041263
C19orf71	NCALD	ENSMUSG00000027573
KANSL1L	MAP10	ENSMUSG00000038564
KIAA2012	LSM2	ENSMUSG00000042380
RAB30-AS1	HLA-DMA	ENSMUSG00000028246
USP28	PCYT2	ENSMUSG00000020564
SLC16A3	GSS	ENSMUSG00000025825
LOC643711	FKBPL	ENSMUSG00000031148
OLFM2	CYB561D2	ENSMUSG00000024941
SH2B2	PNMA6A	ENSMUSG00000079225
EFCAB13	NOSTRIN	ENSMUSG00000071645
TOB2	NUDT18	ENSMUSG00000054728
HSP90B2P	P2RX5	ENSMUSG00000045967
CCDC107	DOLK	ENSMUSG00000022359
PNRC2	SSR4P1	ENSMUSG00000061731
GNB1L	KIRREL2	ENSMUSG00000033065
SRGAP2B	FILIP1	ENSMUSG00000042487
DOCK6	TRAPPC2L	ENSMUSG00000045103
LRIG1	NUTM2D	ENSMUSG00000028541
SLC1A3	B3GALT4	ENSMUSG00000027222
KSR1	NMRAL1	ENSMUSG00000024527
PKNOX1	PAXBP1-AS1	ENSMUSG00000025978
C8orf88	TLL2	ENSMUSG00000015478
PCGF2	FAHD2B	ENSMUSG00000024260
SAMD4A	ADAMTS3	ENSMUSG00000033900
CUX2	TDO2	ENSMUSG00000062981
CPO	CCDC113	ENSMUSG00000021270
ARHGEF7-AS2	RNF5	ENSMUSG00000003099
PROSC	B9D1	ENSMUSG00000032262
C16orf46	CRYM	ENSMUSG00000022898
CASC10	PXN-AS1	ENSMUSG00000069808
FAM155A-IT1	MGST3	ENSMUSG00000054715
BMP2	CCR6	ENSMUSG00000037415
FRG1B	HYAL1	ENSMUSG00000030087
PM20D2	MBOAT1	ENSMUSG00000082896
ACER2	TUBB	ENSMUSG00000022191
ZNF567	RTP1	ENSMUSG00000025702
RAB2B	PARPBP	ENSMUSG00000039682
TPST2	PRKCQ	ENSMUSG00000042613
CCT6P3	SLC37A4	ENSMUSG00000031967
SQRDL	NDUFA11	ENSMUSG00000029345
KLHL29	FAM163A	ENSMUSG00000032192
ZNF764	TUBA1B	ENSMUSG00000028898
ZNF493	PDE1A	ENSMUSG00000023913
VWA2	ZBTB22	ENSMUSG00000027419
POPDC3	CIDEA	ENSMUSG00000052488
CLASRP	SVEP1	ENSMUSG00000049764
FAM193A	PARTICL	ENSMUSG00000042097
APOL6	AURKA	ENSMUSG00000021476
UTP3	DHX58	ENSMUSG00000047766
ZNF350-AS1	WDR46	ENSMUSG00000026113
RAMP1	SCAMP1-AS1	ENSMUSG00000035245
KCNMB3	TUBB3	ENSMUSG00000025085
ACSS3	ZNF837	ENSMUSG00000002017
ZIM2-AS1	PIGW	ENSMUSG00000020849
PELI2	TUBA4A	ENSMUSG00000079260
CEACAM19	AGA	ENSMUSG00000036775
ASGR1	PLK4	ENSMUSG00000028894
LYN	LOC100294145	ENSMUSG00000049969
IL4R	PHOSPHO1	ENSMUSG00000024958
GALNT10	TMTC4	ENSMUSG00000067279
CROCC	TST	ENSMUSG00000044528
PPP1R3B	SREBF1	ENSMUSG00000019731
LINC00623	ADTRP	ENSMUSG00000024516
PRPF38A	SRD5A3	ENSMUSG00000022037
LINC01141	NEU4	ENSMUSG00000003752
PAK2	AGPAT9	ENSMUSG00000044636
MANEA-AS1	ERBB3	ENSMUSG00000038594
SHISA9	AHNAK2	ENSMUSG00000029776
C1RL-AS1	C2orf82	ENSMUSG00000026204
LMNTD2	RASL11A	ENSMUSG00000000804
CFAP36	PLEKHG4	ENSMUSG00000005982
NWD1	ADAMTSL1	ENSMUSG00000061603
TMEM133	ENPP6	ENSMUSG00000028256
SHANK2	ARSE	ENSMUSG00000000568
NTN3	SEMA3G	ENSMUSG00000046532
CCNYL1	F7	ENSMUSG00000032409
NUDT11	RBM43	ENSMUSG00000021608
PLEKHA3	EFCAB1	ENSMUSG00000040187
LOC100289333	HIST1H2AE	ENSMUSG00000006276
TMEM161B-AS1	ETV1	ENSMUSG00000037852
PRRG3	F8	ENSMUSG00000038000
LOC283683	IQGAP3	ENSMUSG00000054252
RFX2	CDKN3	ENSMUSG00000031012
KDELR3	KLHL14	ENSMUSG00000021786
GNG11	SVOP	ENSMUSG00000020598
GNA13	MEI1	ENSMUSG00000003269
GNA14	HPDL	ENSMUSG00000030630
ZNF37A	CALHM1	ENSMUSG00000044268
CITED1	TUBGCP5	ENSMUSG00000035845
NHEJ1	CIRBP	ENSMUSG00000030051
SULT1A2	SOWAHB	ENSMUSG00000026171
ADAMTS1	SLC17A6	ENSMUSG00000037169
LOC145474	TRPM6	ENSMUSG00000050900
SYT7	TUBA1A	ENSMUSG00000029363
ZFAND3	PRR22	ENSMUSG00000038900
GDPD1	HYAL2	ENSMUSG00000010054
RASA4B	CDKN1C	ENSMUSG00000046434
POLR1D	SLC35B2	ENSMUSG00000039178
ZNF577	NDUFA3	ENSMUSG00000102543
KNOP1	KIF19	ENSMUSG00000053580
GPR158-AS1	SLC25A5-AS1	ENSMUSG00000037239
[truncated: 14,033 more rows]
