# Supplementary material for: Brain Transcriptomic Analysis of Hereditary Cerebral Hemorrhage With Amyloidosis-Dutch Type
Source: Front Aging Neurosci. 2018 Apr 13;10:102. doi: 10.3389/fnagi.2018.00102 (PMC5908973; doi:10.3389/fnagi.2018.00102)
Supplement: Supplementary file 6 [file Data_Sheet_6.XLSX]

## Sheet: info
Input lists	HCHWA-D full transcriptome vs. subset DEG (FDR<0.05) ranked on FDR (top list with most significantly up-regulated and bottom list with most significantly down-regulated; keeping the dysregulation direction)
	APPE693Q all DEG vs. subset DEG (p<0.1) ranked on FDR (top list with most significantly up-regulated and bottom list with most significantly down-regulated; keeping the dysregulation direction)
Webtool	GeneTrail2 v1.5
Method	GSEA
GO page	Gene Ontology (GO) annotations
Pathways page	KEGG, Reactome and WikiPathways

## Sheet: GO_HCHWA-D
	Common terms in GSEA analysis between full transcriptome and DEG (FDR<0,05)
GeneTrail2						GeneTrail2
Statistical analysis of molecular signatures						Statistical analysis of molecular signatures
HCHWA-D full transcriptome						HCHWA-D subset DEG (FDR<0.05)
GO_-_Cellular_Component						GO_-_Cellular_Component
Type	Name	Number of hits	Expected score	Adjusted p-value		Type	Name	Number of hits	Expected score	Adjusted p-value
depleted	oxidoreductase complex(3)	89	0	0.000223101		depleted	mitochondrial protein complex(4)	37	0	1.57327e-09
depleted	inner mitochondrial membrane protein complex(4)	103	0	0.000307426		depleted	inner mitochondrial membrane protein complex(4)	33	0	1.8707e-08
depleted	mitochondrial protein complex(4)	133	0	0.000351976		depleted	mitochondrial membrane part(3)	43	0	1.61094e-07
depleted	respiratory chain complex(4)	59	0	0.000351976		depleted	oxidoreductase complex(3)	33	0	2.89041e-07
depleted	mitochondrial respiratory chain(4)	67	0	0.000887134		depleted	respiratory chain(3)	25	0	2.94319e-06
depleted	respiratory chain(3)	75	0	0.00158575		depleted	mitochondrial respiratory chain(4)	24	0	6.83394e-06
depleted	NADH dehydrogenase complex(4)&respiratory chain complex I(4)&mitochondrial respiratory chain complex I(5)	42	0	0.00350629		depleted	respiratory chain complex(4)	23	0	1.32039e-05
depleted	mitochondrial membrane part(3)	166	0	0.00350629		depleted	NADH dehydrogenase complex(4)&respiratory chain complex I(4)&mitochondrial respiratory chain complex I(5)	17	0	0.000338543
						depleted	nuclear envelope lumen(4)	2	0	0.0161185
GO_-_Biological_Process						GO_-_Biological_Process
Type	Name	Number of hits	Expected score	Adjusted p-value		Type	Name	Number of hits	Expected score	Adjusted p-value
depleted	electron transport chain(4)	124	0	0.0231724		depleted	electron transport chain(4)	36	0	3.13441e-07
depleted	respiratory electron transport chain(5)	123	0	0.0231724		depleted	respiratory electron transport chain(5)	36	0	3.13441e-07
						enriched	axis elongation(5)	7	0	0.000292541
						enriched	branch elongation of an epithelium(6)	7	0	0.000292541
						enriched	endothelial cell chemotaxis(6)	3	0	0.00134836
						depleted	oxidative phosphorylation(5)	20	0	0.00149045
						depleted	ATP synthesis coupled electron transport(6)	19	0	0.0024282
						depleted	mitochondrial ATP synthesis coupled electron transport(7)	19	0	0.0024282
						depleted	mitochondrial electron transport NADH to ubiquinone(6)	15	0	0.0437893
						enriched	regulation of endothelial cell chemotaxis(5)	2	0	0.0437893

## Sheet: Pathways_HCHWA-D
	Common terms in GSEA analysis between full transcriptome and DEG (FDR<0,05)
GeneTrail2						GeneTrail2
Statistical analysis of molecular signatures						Statistical analysis of molecular signatures
HCHWA-D full transcriptome						HCHWA-D subset DEG (FDR<0.05)
Reactome_-_Pathways						Reactome_-_Pathways
Type	Name	Number of hits	Expected score	Adjusted p-value		Type	Name	Number of hits	Expected score	Adjusted p-value
depleted	Respiratory electron transport	75	0	0.0277175		depleted	Respiratory electron transport	24	0	3.49808e-06
						depleted	Complex I biogenesis	17	0	0.00249617
						depleted	Hedgehog 'off' state	7	0	0.0190889
						depleted	COPI-mediated anterograde transport	13	0	0.0259645
KEGG_-_Pathways						KEGG_-_Pathways
Type	Name	Number of hits	Expected score	Adjusted p-value		Type	Name	Number of hits	Expected score	Adjusted p-value
depleted	Oxidative phosphorylation	107	0	0.00237775		depleted	Parkinson's disease	32	0	2.61963e-08
depleted	Parkinson's disease	117	0	0.00237775		depleted	Alzheimer's disease	38	0	2.8331e-07
enriched	MAPK signaling pathway	225	0	0.00378738		depleted	Oxidative phosphorylation	34	0	2.8331e-07
depleted	Alzheimer's disease	149	0	0.0240693		depleted	Huntington's disease	39	0	8.09482e-07
depleted	Citrate cycle (TCA cycle)	29	0	0.0406964		depleted	Carbon metabolism	20	0	0.00092728
						depleted	Non-alcoholic fatty liver disease (NAFLD)	34	0	0.00869985
						depleted	Gap junction	8	0	0.0377627
						depleted	Lysosome	16	0	0.0377627
						depleted	Biosynthesis of amino acids	9	0	0.0451914
WikiPathways						WikiPathways
Type	Name	Number of hits	Expected score	Adjusted p-value		Type	Name	Number of hits	Expected score	Adjusted p-value
depleted	Electron Transport Chain	87	0	0.00791141		depleted	Electron Transport Chain	27	0	4.4821e-07
depleted	Oxidative phosphorylation	50	0	0.00791141		depleted	Oxidative phosphorylation	19	0	1.70164e-05
depleted	TCA Cycle and PDHc	16	0	0.0150615		enriched	TGF-beta Signaling Pathway	26	0	0.0408121
enriched	Senescence and Autophagy in Cancer	92	0	0.0344477		enriched	Aryl Hydrocarbon Receptor Pathway	6	0	0.0408121
enriched	MAPK Signaling Pathway	154	0	0.0433491
enriched	Osteoblast Signaling	8	0	0.0433491

## Sheet: GO_APP-E693Q
	Common terms in GSEA analysis between full gene list and DEG (p<0,1)
GeneTrail2						GeneTrail2
Statistical analysis of molecular signatures						Statistical analysis of molecular signatures
APP-E693Q vs WT_full gene list						APP-E693Q vs WT_subset DEG (p<0.1)
GO_-_Cellular_Component						GO_-_Cellular_Component
Type	Name	Number of hits	Expected score	Adjusted p-value		Type	Name	Number of hits	Expected score	Adjusted p-value
enriched	MHC protein complex(5)	11	0	3.82684e-05		depleted	cilium(3)	32	0	0.00838855
enriched	extracellular matrix(2)	108	0	0.00026285
enriched	proteinaceous extracellular matrix(3)	95	0	0.000407549
enriched	extracellular matrix component(2)	47	0	0.000512735
enriched	MHC class I protein complex(6)	7	0	0.00161644
depleted	cilium(3)	64	0	0.00162296
enriched	basement membrane(3)	35	0	0.00188934
depleted	synapse part(2)	85	0	0.00532329
depleted	ciliary part(3)	41	0	0.0136203
depleted	centrosome(5)	43	0	0.0295714
depleted	sperm part(3)	23	0	0.0295714
depleted	microtubule(4)	54	0	0.0323875
depleted	cell projection cytoplasm(4)	27	0	0.0381458
enriched	endoplasmic reticulum lumen(5)	4	0	0.0381458
enriched	external side of plasma membrane(4)	60	0	0.0384161
enriched	DNA packaging complex(4)	12	0	0.0440067
enriched	adherens junction(4)	94	0	0.0440067
enriched	anchoring junction(3)	95	0	0.0440067
depleted	axon part(4)	40	0	0.0440067
depleted	axon(5)	79	0	0.0440067
depleted	axoneme(4)&ciliary cytoplasm(4)	23	0	0.0440067
enriched	collagen trimer(4)	21	0	0.0440067
depleted	kinetochore(4)	13	0	0.0440067
depleted	microtubule organizing center(5)	55	0	0.0440067
enriched	nucleosome(4)	12	0	0.0440067
depleted	postsynapse(3)	64	0	0.0440067
enriched	protein DNA complex(3)	19	0	0.0440067
depleted	excitatory synapse(3)	4	0	0.0472836
enriched	side of membrane(3)	83	0	0.0472836
GO_-_Biological_Process						GO_-_Biological_Process
Type	Name	Number of hits	Expected score	Adjusted p-value		Type	Name	Number of hits	Expected score	Adjusted p-value
enriched	innate immune response(4)	100	0	0.000678445		enriched	regulation of cell migration(5)	59	0	0.0306023
enriched	regulation of inflammatory response(5)	44	0	0.005982		enriched	regulation of cell motility(4)	60	0	0.0306023
enriched	immune effector process(3)	116	0	0.0076783		enriched	tube development(4)	49	0	0.0306023
enriched	negative regulation of immune system process(3)	76	0	0.0076783		enriched	innate immune response(4)	57	0	0.0383394
enriched	regulation of cytokine production(4)	99	0	0.0076783
enriched	regulation of peptidase activity(6)	65	0	0.0076783
enriched	regulation of response to wounding(5)	64	0	0.0076783
enriched	response to wounding(4)	124	0	0.0076783
enriched	inflammatory response(5)	93	0	0.00828761
enriched	regulation of cell killing(3)	12	0	0.00828761
enriched	adaptive immune response based on somatic recombination of immune receptors built from immunoglobulin superfamily domains(5)	40	0	0.0088876
enriched	response to interferon gamma(5)	15	0	0.0088876
enriched	regulation of immune response(4)	100	0	0.0103661
enriched	lymphocyte mediated immunity(5)	31	0	0.0143989
depleted	microtubule based process(4)	80	0	0.0148636
depleted	cilium movement(6)	17	0	0.0153533
enriched	cytokine production(4)	111	0	0.0153533
enriched	regulation of endopeptidase activity(7)	57	0	0.0153533
enriched	vasculature development(5)	127	0	0.0153533
enriched	blood vessel development(4)	124	0	0.0153655
enriched	positive regulation of immune response(4)	80	0	0.0164841
enriched	defense response to other organism(4)	83	0	0.017164
enriched	leukocyte mediated immunity(4)	45	0	0.017164
enriched	adaptive immune response(4)	54	0	0.0187041
enriched	extracellular matrix organization(5)	58	0	0.020863
enriched	regulation of defense response(5)	103	0	0.020863
enriched	regulation of leukocyte mediated cytotoxicity(4)	10	0	0.020863
enriched	regulation of leukocyte mediated immunity(5)	26	0	0.020863
enriched	endocytosis(6)	73	0	0.0213438
enriched	blood vessel morphogenesis(4)	101	0	0.0226051
enriched	collagen fibril organization(6)	16	0	0.0241452
enriched	defense response to bacterium(5)	33	0	0.0345212
enriched	response to cytokine(5)	93	0	0.0352735
enriched	extracellular structure organization(4)	59	0	0.0355641
enriched	negative regulation of protein maturation(6)&negative regulation of protein processing(7)	6	0	0.0365656
enriched	cellular response to cytokine stimulus(6)	79	0	0.0400048
enriched	antigen processing and presentation(3)	18	0	0.0416709
enriched	acute inflammatory response(6)	19	0	0.0434669
enriched	negative regulation of defense response(4)	30	0	0.0455401

## Sheet: pathways_APP-E693Q
	Common terms in GSEA analysis between full gene list and DEG (p<0,1)
GeneTrail2						GeneTrail2
Statistical analysis of molecular signatures						Statistical analysis of molecular signatures
APP-E693Q vs WT_full gene list						APP-E693Q vs WT_subset DEG (p<0.1)
Reactome_-_Pathways						Reactome_-_Pathways
Type	Name	Number of hits	Expected score	Adjusted p-value		Type	Name	Number of hits	Expected score	Adjusted p-value
enriched	Integrin cell surface interactions	28	0	0.0409061
KEGG_-_Pathways						KEGG_-_Pathways
Type	Name	Number of hits	Expected score	Adjusted p-value		Type	Name	Number of hits	Expected score	Adjusted p-value
enriched	Complement and coagulation cascades	14	0	0.000381287
enriched	Systemic lupus erythematosus	21	0	0.00648288
enriched	ECM-receptor interaction	32	0	0.00681241
enriched	Allograft rejection	6	0	0.0117464
enriched	Autoimmune thyroid disease	6	0	0.0117464
enriched	Graft-versus-host disease	6	0	0.0117464
WikiPathways						WikiPathways
Type	Name	Number of hits	Expected score	Adjusted p-value		Type	Name	Number of hits	Expected score	Adjusted p-value
enriched	Complement and Coagulation Cascades	12	0	0.00494383

## Sheet: FDR ranked lists
HCHWA-D full transcriptome	HCHWA-D subset DEG	APP-E693Q full transcriptome	APP-E693Q subset DEG
HNRNPH3	HNRNPH3	ENSMUSG00000032011	ENSMUSG00000032011
COL27A1	COL27A1	ENSMUSG00000030111	ENSMUSG00000030111
VEGFA	VEGFA	ENSMUSG00000051043	ENSMUSG00000051043
HIC1	HIC1	ENSMUSG00000037206	ENSMUSG00000037206
DNAJB1	DNAJB1	ENSMUSG00000029287	ENSMUSG00000029287
HSPB1	HSPB1	ENSMUSG00000015340	ENSMUSG00000015340
ATN1	ATN1	ENSMUSG00000030560	ENSMUSG00000030560
HSPA6	HSPA6	ENSMUSG00000028476	ENSMUSG00000028476
DDIT4	DDIT4	ENSMUSG00000054072	ENSMUSG00000054072
SKI	SKI	ENSMUSG00000027878	ENSMUSG00000027878
RAB13	RAB13	ENSMUSG00000030048	ENSMUSG00000030048
ACRC	ACRC	ENSMUSG00000086866	ENSMUSG00000086866
HSPA1A	HSPA1A	ENSMUSG00000039497	ENSMUSG00000039497
RAB7A	RAB7A	ENSMUSG00000025804	ENSMUSG00000025804
SAT1	SAT1	ENSMUSG00000013483	ENSMUSG00000013483
CBFA2T3	CBFA2T3	ENSMUSG00000031375	ENSMUSG00000031375
INHBA	INHBA	ENSMUSG00000034320	ENSMUSG00000034320
ADM	ADM	ENSMUSG00000028270	ENSMUSG00000028270
OTUD4	OTUD4	ENSMUSG00000041731	ENSMUSG00000041731
CHORDC1	CHORDC1	ENSMUSG00000069516	ENSMUSG00000069516
ANGPT2	ANGPT2	ENSMUSG00000026380	ENSMUSG00000026380
HNRNPA2B1	HNRNPA2B1	ENSMUSG00000031805	ENSMUSG00000031805
ZMYND8	ZMYND8	ENSMUSG00000027555	ENSMUSG00000027555
HIVEP3	HIVEP3	ENSMUSG00000031328	ENSMUSG00000031328
PRPF38B	PRPF38B	ENSMUSG00000032420	ENSMUSG00000032420
ZNF852	ZNF852	ENSMUSG00000026638	ENSMUSG00000026638
LOC727896	LOC727896	ENSMUSG00000024087	ENSMUSG00000024087
MKNK2	MKNK2	ENSMUSG00000025491	ENSMUSG00000025491
BAG3	BAG3	ENSMUSG00000052688	ENSMUSG00000052688
TRA2A	TRA2A	ENSMUSG00000002732	ENSMUSG00000002732
ZFHX2	ZFHX2	ENSMUSG00000092262	ENSMUSG00000092262
EHD2	EHD2	ENSMUSG00000078921	ENSMUSG00000078921
RCC1	RCC1	ENSMUSG00000028763	ENSMUSG00000028763
MSX1	MSX1	ENSMUSG00000078440	ENSMUSG00000078440
GBP2	GBP2	ENSMUSG00000023224	ENSMUSG00000023224
BTG1	BTG1	ENSMUSG00000032085	ENSMUSG00000032085
P4HA2	P4HA2	ENSMUSG00000000753	ENSMUSG00000000753
PRRX1	PRRX1	ENSMUSG00000032368	ENSMUSG00000032368
SHANK1	SHANK1	ENSMUSG00000047793	ENSMUSG00000047793
BACE2	BACE2	ENSMUSG00000088088	ENSMUSG00000088088
ZMIZ1	ZMIZ1	ENSMUSG00000049103	ENSMUSG00000049103
SNTB2	SNTB2	ENSMUSG00000041126	ENSMUSG00000041126
TIMP1	TIMP1	ENSMUSG00000034422	ENSMUSG00000034422
SERPINH1	SERPINH1	ENSMUSG00000021390	ENSMUSG00000021390
MOB3A	MOB3A	ENSMUSG00000035493	ENSMUSG00000035493
WBP5	WBP5	ENSMUSG00000020695	ENSMUSG00000020695
HSPH1	HSPH1	ENSMUSG00000037921	ENSMUSG00000037921
SUZ12P1	SUZ12P1	ENSMUSG00000030208	ENSMUSG00000030208
SLC7A5	SLC7A5	ENSMUSG00000086266	ENSMUSG00000086266
SMG7	SMG7	ENSMUSG00000049241	ENSMUSG00000049241
DNAJB4	DNAJB4	ENSMUSG00000006369	ENSMUSG00000006369
WFIKKN1	WFIKKN1	ENSMUSG00000004665	ENSMUSG00000004665
GSE1	GSE1	ENSMUSG00000074743	ENSMUSG00000074743
G0S2	G0S2	ENSMUSG00000031486	ENSMUSG00000031486
GLIS3	GLIS3	ENSMUSG00000026043	ENSMUSG00000026043
RRAD	RRAD	ENSMUSG00000027322	ENSMUSG00000027322
BCL9L	BCL9L	ENSMUSG00000039109	ENSMUSG00000039109
KIAA1522	KIAA1522	ENSMUSG00000036972	ENSMUSG00000036972
SERPING1	SERPING1	ENSMUSG00000078122	ENSMUSG00000078122
SETD8	SETD8	ENSMUSG00000027792	ENSMUSG00000027792
VIM	VIM	ENSMUSG00000073421	ENSMUSG00000073421
ZNF395	ZNF395	ENSMUSG00000050295	ENSMUSG00000050295
BRD4	BRD4	ENSMUSG00000030218	ENSMUSG00000030218
PRELP	PRELP	ENSMUSG00000006219	ENSMUSG00000006219
ZFP36L1	ZFP36L1	ENSMUSG00000041120	ENSMUSG00000041120
GPER1	GPER1	ENSMUSG00000005611	ENSMUSG00000005611
FOSL2	FOSL2	ENSMUSG00000087881	ENSMUSG00000087881
UBALD1	UBALD1	ENSMUSG00000024538	ENSMUSG00000024538
HSPA1B	HSPA1B	ENSMUSG00000073411	ENSMUSG00000073411
CRYAB	CRYAB	ENSMUSG00000048583	ENSMUSG00000048583
PDYN	PDYN	ENSMUSG00000040212	ENSMUSG00000040212
TSHZ1	TSHZ1	ENSMUSG00000034459	ENSMUSG00000034459
HEBP2	HEBP2	ENSMUSG00000004105	ENSMUSG00000004105
PLOD2	PLOD2	ENSMUSG00000046714	ENSMUSG00000046714
IGSF9B	IGSF9B	ENSMUSG00000036446	ENSMUSG00000036446
SLC12A7	SLC12A7	ENSMUSG00000056220	ENSMUSG00000056220
NEAT1	NEAT1	ENSMUSG00000090523	ENSMUSG00000090523
JMJD6	JMJD6	ENSMUSG00000065870	ENSMUSG00000065870
LOC100130238	LOC100130238	ENSMUSG00000037254	ENSMUSG00000037254
BCCIP	BCCIP	ENSMUSG00000026728	ENSMUSG00000026728
SLC30A1	SLC30A1	ENSMUSG00000001665	ENSMUSG00000001665
MIR4697HG	MIR4697HG	ENSMUSG00000004885	ENSMUSG00000004885
SAP25	SAP25	ENSMUSG00000029725	ENSMUSG00000029725
DOK3	DOK3	ENSMUSG00000033306	ENSMUSG00000033306
LOC100128398	LOC100128398	ENSMUSG00000081805	ENSMUSG00000081805
FAM153C	FAM153C	ENSMUSG00000024610	ENSMUSG00000024610
PRR34-AS1	PRR34-AS1	ENSMUSG00000057123	ENSMUSG00000057123
MT2A	MT2A	ENSMUSG00000029094	ENSMUSG00000029094
FAM153B	FAM153B	ENSMUSG00000102225	ENSMUSG00000102225
PHF10	PHF10	ENSMUSG00000001349	ENSMUSG00000001349
ZBTB1	ZBTB1	ENSMUSG00000006333	ENSMUSG00000006333
YAP1	YAP1	ENSMUSG00000024529	ENSMUSG00000024529
KDM6B	KDM6B	ENSMUSG00000033327	ENSMUSG00000033327
RGS2	RGS2	ENSMUSG00000032006	ENSMUSG00000032006
CDKN2B	CDKN2B	ENSMUSG00000036594	ENSMUSG00000036594
ANKRD11	ANKRD11	ENSMUSG00000001930	ENSMUSG00000001930
MAPK4	MAPK4	ENSMUSG00000058838	ENSMUSG00000058838
ING2	ING2	ENSMUSG00000004707	ENSMUSG00000004707
EIF5B	EIF5B	ENSMUSG00000021806	ENSMUSG00000021806
RAI1	RAI1	ENSMUSG00000036867	ENSMUSG00000036867
SMNDC1	SMNDC1	ENSMUSG00000036995	ENSMUSG00000036995
SIX4	SIX4	ENSMUSG00000025355	ENSMUSG00000025355
PTMS	PTMS	ENSMUSG00000044345	ENSMUSG00000044345
SRRT	SRRT	ENSMUSG00000003849	ENSMUSG00000003849
HSPA5	HSPA5	ENSMUSG00000029761	ENSMUSG00000029761
PCNP	PCNP	ENSMUSG00000062329	ENSMUSG00000062329
HAP1	HAP1	ENSMUSG00000034768	ENSMUSG00000034768
FOXP4	FOXP4	ENSMUSG00000051295	ENSMUSG00000051295
MGC16142	MGC16142	ENSMUSG00000079363	ENSMUSG00000079363
RHOQ	RHOQ	ENSMUSG00000040488	ENSMUSG00000040488
ZNF326	ZNF326	ENSMUSG00000030109	ENSMUSG00000030109
RBM12B	RBM12B	ENSMUSG00000011306	ENSMUSG00000011306
UGDH	UGDH	ENSMUSG00000039457	ENSMUSG00000039457
CDK11A	CDK11A	ENSMUSG00000073555	ENSMUSG00000073555
CMIP	CMIP	ENSMUSG00000046794	ENSMUSG00000046794
PAPOLA	PAPOLA	ENSMUSG00000069633	ENSMUSG00000069633
ANKRD37	ANKRD37	ENSMUSG00000059325	ENSMUSG00000059325
P4HA1	P4HA1	ENSMUSG00000032243	ENSMUSG00000032243
COL6A1	COL6A1	ENSMUSG00000023336	ENSMUSG00000023336
C3orf62	C3orf62	ENSMUSG00000037727	ENSMUSG00000037727
SPRY1	SPRY1	ENSMUSG00000077714	ENSMUSG00000077714
LOXHD1	LOXHD1	ENSMUSG00000041075	ENSMUSG00000041075
SRRM2	SRRM2	ENSMUSG00000003617	ENSMUSG00000003617
EPN1	EPN1	ENSMUSG00000046470	ENSMUSG00000046470
PIANP	PIANP	ENSMUSG00000016028	ENSMUSG00000016028
THUMPD3-AS1	THUMPD3-AS1	ENSMUSG00000070003	ENSMUSG00000070003
TOP1	TOP1	ENSMUSG00000031595	ENSMUSG00000031595
NCOR2	NCOR2	ENSMUSG00000024371	ENSMUSG00000024371
MSH4	MSH4	ENSMUSG00000038963	ENSMUSG00000038963
SOX9	SOX9	ENSMUSG00000026712	ENSMUSG00000026712
C7orf61	C7orf61	ENSMUSG00000079057	ENSMUSG00000079057
ASPRV1	ASPRV1	ENSMUSG00000039899	ENSMUSG00000039899
MNT	MNT	ENSMUSG00000035929	ENSMUSG00000035929
DNAJA4	DNAJA4	ENSMUSG00000041445	ENSMUSG00000041445
ZNF69	ZNF69	ENSMUSG00000099708	ENSMUSG00000099708
RPL28	RPL28	ENSMUSG00000028073	ENSMUSG00000028073
BCL6	BCL6	ENSMUSG00000042644	ENSMUSG00000042644
SPRY2	SPRY2	ENSMUSG00000000320	ENSMUSG00000000320
PIP5K1C	PIP5K1C	ENSMUSG00000060586	ENSMUSG00000060586
HRH2	HRH2	ENSMUSG00000047878	ENSMUSG00000047878
ADPRHL1	ADPRHL1	ENSMUSG00000048368	ENSMUSG00000048368
ZDHHC18	ZDHHC18	ENSMUSG00000032849	ENSMUSG00000032849
ZNRF2P1	ZNRF2P1	ENSMUSG00000032092	ENSMUSG00000032092
NPAS2	NPAS2	ENSMUSG00000020902	ENSMUSG00000020902
VIM-AS1	VIM-AS1	ENSMUSG00000032179	ENSMUSG00000032179
GSG1L	GSG1L	ENSMUSG00000020264	ENSMUSG00000020264
SNORD3A	SNORD3A	ENSMUSG00000096010	ENSMUSG00000096010
NUDC	NUDC	ENSMUSG00000036599	ENSMUSG00000036599
LINC00632	LINC00632	ENSMUSG00000041797	ENSMUSG00000041797
HNRNPH1	HNRNPH1	ENSMUSG00000017897	ENSMUSG00000017897
TMOD3	TMOD3	ENSMUSG00000026365	ENSMUSG00000026365
NXN	NXN	ENSMUSG00000020592	ENSMUSG00000020592
PPP1R26-AS1	PPP1R26-AS1	ENSMUSG00000049107	ENSMUSG00000049107
TRIM52	TRIM52	ENSMUSG00000037490	ENSMUSG00000037490
ANP32B	ANP32B	ENSMUSG00000071005	ENSMUSG00000071005
CFI	CFI	ENSMUSG00000027381	ENSMUSG00000027381
SMC5	SMC5	ENSMUSG00000032334	ENSMUSG00000032334
LOC101928841	LOC101928841	ENSMUSG00000043099	ENSMUSG00000043099
TGFB1	TGFB1	ENSMUSG00000097971	ENSMUSG00000097971
DUSP8	DUSP8	ENSMUSG00000078612	ENSMUSG00000078612
STX2	STX2	ENSMUSG00000026494	ENSMUSG00000026494
EXOG	EXOG	ENSMUSG00000026185	ENSMUSG00000026185
HILPDA	HILPDA	ENSMUSG00000070605	ENSMUSG00000070605
LOC100289230	LOC100289230	ENSMUSG00000023911	ENSMUSG00000023911
ZBED6	ZBED6	ENSMUSG00000045827	ENSMUSG00000045827
RDH10	RDH10	ENSMUSG00000025922	ENSMUSG00000025922
ZFHX3	ZFHX3	ENSMUSG00000027463	ENSMUSG00000027463
PXN	PXN	ENSMUSG00000018830	ENSMUSG00000018830
CSRP2	CSRP2	ENSMUSG00000029096	ENSMUSG00000029096
HSPA7	HSPA7	ENSMUSG00000097507	ENSMUSG00000097507
NFKB2	NFKB2	ENSMUSG00000089952	ENSMUSG00000089952
PML	PML	ENSMUSG00000040296	ENSMUSG00000040296
VAMP5	VAMP5	ENSMUSG00000062619	ENSMUSG00000062619
NOVA2	NOVA2	ENSMUSG00000021186	ENSMUSG00000021186
TPRKB	TPRKB	ENSMUSG00000021265	ENSMUSG00000021265
CEP295NL	CEP295NL	ENSMUSG00000029373	ENSMUSG00000029373
STC1	STC1	ENSMUSG00000042190	ENSMUSG00000042190
CEBPD	CEBPD	ENSMUSG00000007872	ENSMUSG00000007872
LOC389765	LOC389765	ENSMUSG00000031274	ENSMUSG00000031274
FAM193A	FAM193A	ENSMUSG00000022906	ENSMUSG00000022906
ZRSR2	ZRSR2	ENSMUSG00000035172	ENSMUSG00000035172
TRAF2	TRAF2	ENSMUSG00000043243	ENSMUSG00000043243
CTXN1	CTXN1	ENSMUSG00000048424	ENSMUSG00000048424
MICAL3	MICAL3	ENSMUSG00000081156	ENSMUSG00000081156
UPF3B	UPF3B	ENSMUSG00000067288	ENSMUSG00000067288
PPARD	PPARD	ENSMUSG00000026547	ENSMUSG00000026547
SMAD1	SMAD1	ENSMUSG00000019851	ENSMUSG00000019851
ARL6IP6	ARL6IP6	ENSMUSG00000040310	ENSMUSG00000040310
ZFYVE21	ZFYVE21	ENSMUSG00000090210	ENSMUSG00000090210
SLX4IP	SLX4IP	ENSMUSG00000050666	ENSMUSG00000050666
FGFRL1	FGFRL1	ENSMUSG00000079017	ENSMUSG00000079017
NBR2	NBR2	ENSMUSG00000005397	ENSMUSG00000005397
PRSS53	PRSS53	ENSMUSG00000032596	ENSMUSG00000032596
LIME1	LIME1	ENSMUSG00000071540	ENSMUSG00000071540
CREBBP	CREBBP	ENSMUSG00000068699	ENSMUSG00000068699
JUN	JUN	ENSMUSG00000079480	ENSMUSG00000079480
FNDC9	FNDC9	ENSMUSG00000028413	ENSMUSG00000028413
FYCO1	FYCO1	ENSMUSG00000019866	ENSMUSG00000019866
C15orf62	C15orf62	ENSMUSG00000049929	ENSMUSG00000049929
RBM48	RBM48	ENSMUSG00000045954	ENSMUSG00000045954
AEBP2	AEBP2	ENSMUSG00000099397	ENSMUSG00000099397
IGSF22	IGSF22	ENSMUSG00000029070	ENSMUSG00000029070
SNX31	SNX31	ENSMUSG00000020467	ENSMUSG00000020467
MSL2	MSL2	ENSMUSG00000040952	ENSMUSG00000040952
FAM101B	FAM101B	ENSMUSG00000036103	ENSMUSG00000036103
ABHD17C	ABHD17C	ENSMUSG00000031465	ENSMUSG00000031465
DND1	DND1	ENSMUSG00000021290	ENSMUSG00000021290
LOC646903	LOC646903	ENSMUSG00000066258	ENSMUSG00000066258
PHACTR4	PHACTR4	ENSMUSG00000046352	ENSMUSG00000046352
PBDC1	PBDC1	ENSMUSG00000018459	ENSMUSG00000018459
AJAP1	AJAP1	ENSMUSG00000041734	ENSMUSG00000041734
ELAVL1	ELAVL1	ENSMUSG00000103921	ENSMUSG00000103921
IGFBP7	IGFBP7	ENSMUSG00000040253	ENSMUSG00000040253
GSDMB	GSDMB	ENSMUSG00000020053	ENSMUSG00000020053
SLC25A25-AS1	SLC25A25-AS1	ENSMUSG00000029561	ENSMUSG00000029561
BST2	BST2	ENSMUSG00000044052	ENSMUSG00000044052
SERP1	SERP1	ENSMUSG00000028268	ENSMUSG00000028268
CDK11B	CDK11B	ENSMUSG00000078302	ENSMUSG00000078302
GFPT2	GFPT2	ENSMUSG00000028778	ENSMUSG00000028778
MAP2K3	MAP2K3	ENSMUSG00000031273	ENSMUSG00000031273
TAF3	TAF3	ENSMUSG00000022969	ENSMUSG00000022969
CCHE1	CCHE1	ENSMUSG00000014198	ENSMUSG00000014198
HLA-L	HLA-L	ENSMUSG00000000386	ENSMUSG00000000386
NSRP1	NSRP1	ENSMUSG00000033227	ENSMUSG00000033227
STAC2	STAC2	ENSMUSG00000070327	ENSMUSG00000070327
PLAGL2	PLAGL2	ENSMUSG00000000740	ENSMUSG00000000740
BANP	BANP	ENSMUSG00000021943	ENSMUSG00000021943
METRNL	METRNL	ENSMUSG00000024795	ENSMUSG00000024795
CCDC9	CCDC9	ENSMUSG00000024066	ENSMUSG00000024066
TARDBP	TARDBP	ENSMUSG00000017344	ENSMUSG00000017344
NFIL3	NFIL3	ENSMUSG00000079499	ENSMUSG00000079499
CFAP53	CFAP53	ENSMUSG00000029371	ENSMUSG00000029371
MSL1	MSL1	ENSMUSG00000032988	ENSMUSG00000032988
SERPINE1	SERPINE1	ENSMUSG00000027276	ENSMUSG00000027276
ETV3	ETV3	ENSMUSG00000048174	ENSMUSG00000048174
RPS16P5	RPS16P5	ENSMUSG00000020585	ENSMUSG00000020585
AFF3	AFF3	ENSMUSG00000032440	ENSMUSG00000032440
MSI1	MSI1	ENSMUSG00000020572	ENSMUSG00000020572
LINC-PINT	LINC-PINT	ENSMUSG00000085884	ENSMUSG00000085884
XBP1	XBP1	ENSMUSG00000067058	ENSMUSG00000067058
WIZ	WIZ	ENSMUSG00000096361	ENSMUSG00000096361
TET3	TET3	ENSMUSG00000002346	ENSMUSG00000002346
C20orf96	C20orf96	ENSMUSG00000040562	ENSMUSG00000040562
ZCCHC2	ZCCHC2	ENSMUSG00000032419	ENSMUSG00000032419
NAF1	NAF1	ENSMUSG00000089817	ENSMUSG00000089817
MC1R	MC1R	ENSMUSG00000040938	ENSMUSG00000040938
AOC2	AOC2	ENSMUSG00000025492	ENSMUSG00000025492
LOC401127	LOC401127	ENSMUSG00000028370	ENSMUSG00000028370
FAM43A	FAM43A	ENSMUSG00000082823	ENSMUSG00000082823
OAF	OAF	ENSMUSG00000049988	ENSMUSG00000049988
SPACA6P	SPACA6P	ENSMUSG00000029122	ENSMUSG00000029122
HEXIM1	HEXIM1	ENSMUSG00000083992	ENSMUSG00000083992
RP9P	RP9P	ENSMUSG00000060639	ENSMUSG00000060639
RNF217	RNF217	ENSMUSG00000025150	ENSMUSG00000025150
VN1R1	VN1R1	ENSMUSG00000022221	ENSMUSG00000022221
CACNA1C	CACNA1C	ENSMUSG00000054945	ENSMUSG00000054945
CD99	CD99	ENSMUSG00000017756	ENSMUSG00000017756
RILPL1	RILPL1	ENSMUSG00000060802	ENSMUSG00000060802
SLC7A5P1	SLC7A5P1	ENSMUSG00000000303	ENSMUSG00000000303
PSMA3-AS1	PSMA3-AS1	ENSMUSG00000048387	ENSMUSG00000048387
CLIP3	CLIP3	ENSMUSG00000039728	ENSMUSG00000039728
ZNF385A	ZNF385A	ENSMUSG00000044367	ENSMUSG00000044367
FAM65C	FAM65C	ENSMUSG00000029718	ENSMUSG00000029718
LINC00889	LINC00889	ENSMUSG00000019539	ENSMUSG00000019539
ENAH	ENAH	ENSMUSG00000034845	ENSMUSG00000034845
METTL7B	METTL7B	ENSMUSG00000022766	ENSMUSG00000022766
RPLP1	RPLP1	ENSMUSG00000027868	ENSMUSG00000027868
CDC73	CDC73	ENSMUSG00000015776	ENSMUSG00000015776
CEBPB-AS1	CEBPB-AS1	ENSMUSG00000029061	ENSMUSG00000029061
VGLL4	VGLL4	ENSMUSG00000020884	ENSMUSG00000020884
CLK4	CLK4	ENSMUSG00000048450	ENSMUSG00000048450
NRGN	NRGN	ENSMUSG00000104449	ENSMUSG00000104449
C1QL1	C1QL1	ENSMUSG00000030417	ENSMUSG00000030417
TGFB2	TGFB2	ENSMUSG00000007030	ENSMUSG00000007030
SETD1A	SETD1A	ENSMUSG00000030787	ENSMUSG00000030787
KCNE4	KCNE4	ENSMUSG00000028497	ENSMUSG00000028497
FKBP14	FKBP14	ENSMUSG00000102451	ENSMUSG00000102451
NR2F2	NR2F2	ENSMUSG00000021876	ENSMUSG00000021876
ANKRD12	ANKRD12	ENSMUSG00000035910	ENSMUSG00000035910
ZNF865	ZNF865	ENSMUSG00000017969	ENSMUSG00000017969
PLEKHA7	PLEKHA7	ENSMUSG00000021583	ENSMUSG00000021583
SPEN	SPEN	ENSMUSG00000020844	ENSMUSG00000020844
CALD1	CALD1	ENSMUSG00000038402	ENSMUSG00000038402
ELK4	ELK4	ENSMUSG00000022548	ENSMUSG00000022548
ZNF273	ZNF273	ENSMUSG00000063383	ENSMUSG00000063383
CCDC62	CCDC62	ENSMUSG00000069270	ENSMUSG00000069270
PRPF4B	PRPF4B	ENSMUSG00000016024	ENSMUSG00000016024
MYH9	MYH9	ENSMUSG00000005640	ENSMUSG00000005640
ZNF202	ZNF202	ENSMUSG00000073490	ENSMUSG00000073490
VPS37A	VPS37A	ENSMUSG00000081684	ENSMUSG00000081684
ZNF431	ZNF431	ENSMUSG00000058488	ENSMUSG00000058488
TAF4	TAF4	ENSMUSG00000028037	ENSMUSG00000028037
KDM1B	KDM1B	ENSMUSG00000034485	ENSMUSG00000034485
CA5BP1	CA5BP1	ENSMUSG00000047182	ENSMUSG00000047182
CTNNAL1	CTNNAL1	ENSMUSG00000020728	ENSMUSG00000020728
DYRK3	DYRK3	ENSMUSG00000074896	ENSMUSG00000074896
CCDC154	CCDC154	ENSMUSG00000069372	ENSMUSG00000069372
JUND	JUND	ENSMUSG00000022856	ENSMUSG00000022856
TCIRG1	TCIRG1	ENSMUSG00000085745	ENSMUSG00000085745
FLCN	FLCN	ENSMUSG00000021760	ENSMUSG00000021760
AHSA1	AHSA1	ENSMUSG00000040152	ENSMUSG00000040152
FBRS	FBRS	ENSMUSG00000024608	ENSMUSG00000024608
PNRC2	PNRC2	ENSMUSG00000063605	ENSMUSG00000063605
NAV2	NAV2	ENSMUSG00000062980	ENSMUSG00000062980
NRSN2-AS1	NRSN2-AS1	ENSMUSG00000043165	ENSMUSG00000043165
DRAXIN	DRAXIN	ENSMUSG00000059751	ENSMUSG00000059751
TNFRSF1A	TNFRSF1A	ENSMUSG00000083736	ENSMUSG00000083736
HSPA1L	HSPA1L	ENSMUSG00000030474	ENSMUSG00000030474
DOT1L	DOT1L	ENSMUSG00000034209	ENSMUSG00000034209
BTBD19	BTBD19	ENSMUSG00000056313	ENSMUSG00000056313
LINC00960	LINC00960	ENSMUSG00000040681	ENSMUSG00000040681
RRAGD	RRAGD	ENSMUSG00000027082	ENSMUSG00000027082
PPP1R15A	PPP1R15A	ENSMUSG00000033446	ENSMUSG00000033446
SPOCD1	SPOCD1	ENSMUSG00000003955	ENSMUSG00000003955
EZR	EZR	ENSMUSG00000074800	ENSMUSG00000074800
AMZ1	AMZ1	ENSMUSG00000087512	ENSMUSG00000087512
RPS15AP10	RPS15AP10	ENSMUSG00000035692	ENSMUSG00000035692
C19orf44	C19orf44	ENSMUSG00000002342	ENSMUSG00000002342
DTNA	DTNA	ENSMUSG00000004044	ENSMUSG00000004044
LOC284023	LOC284023	ENSMUSG00000014329	ENSMUSG00000014329
SP2	SP2	ENSMUSG00000052658	ENSMUSG00000052658
AUTS2	AUTS2	ENSMUSG00000028626	ENSMUSG00000028626
PPAPDC1B	PPAPDC1B	ENSMUSG00000048402	ENSMUSG00000048402
CDK12	CDK12	ENSMUSG00000047554	ENSMUSG00000047554
SOD2	SOD2	ENSMUSG00000029661	ENSMUSG00000029661
SCAF4	SCAF4	ENSMUSG00000053332	ENSMUSG00000053332
SNHG7	SNHG7	ENSMUSG00000020718	ENSMUSG00000020718
ETV6	ETV6	ENSMUSG00000035783	ENSMUSG00000035783
PPP4R2	PPP4R2	ENSMUSG00000103197	ENSMUSG00000103197
ATOH8	ATOH8	ENSMUSG00000031070	ENSMUSG00000031070
MHRT	MHRT	ENSMUSG00000079362	ENSMUSG00000079362
COL1A1	COL1A1	ENSMUSG00000047953	ENSMUSG00000047953
ADRB1	ADRB1	ENSMUSG00000097140	ENSMUSG00000097140
HSP90AB4P	HSP90AB4P	ENSMUSG00000022150	ENSMUSG00000022150
KDM3A	KDM3A	ENSMUSG00000103614	ENSMUSG00000103614
ZDHHC11	ZDHHC11	ENSMUSG00000024829	ENSMUSG00000024829
SPATA2	SPATA2	ENSMUSG00000061524	ENSMUSG00000061524
LINC00963	LINC00963	ENSMUSG00000022754	ENSMUSG00000022754
ZC3H18	ZC3H18	ENSMUSG00000043102	ENSMUSG00000043102
IL1R1	IL1R1	ENSMUSG00000037820	ENSMUSG00000037820
SYNC	SYNC	ENSMUSG00000061232	ENSMUSG00000061232
NFKBIZ	NFKBIZ	ENSMUSG00000104206	ENSMUSG00000104206
SH3BGR	SH3BGR	ENSMUSG00000056481	ENSMUSG00000056481
SWAP70	SWAP70	ENSMUSG00000029994	ENSMUSG00000029994
NGFR	NGFR	ENSMUSG00000026238	ENSMUSG00000026238
RILPL2	RILPL2	ENSMUSG00000070407	ENSMUSG00000070407
BAZ2A	BAZ2A	ENSMUSG00000098196	ENSMUSG00000098196
HMGN5	HMGN5	ENSMUSG00000026829	ENSMUSG00000026829
CLEC2B	CLEC2B	ENSMUSG00000082002	ENSMUSG00000082002
DLGAP1-AS1	DLGAP1-AS1	ENSMUSG00000080892	ENSMUSG00000080892
HIF1A-AS2	HIF1A-AS2	ENSMUSG00000041203	ENSMUSG00000041203
FAM222B	FAM222B	ENSMUSG00000058385	ENSMUSG00000058385
ZSCAN31	ZSCAN31	ENSMUSG00000046687	ENSMUSG00000046687
C22orf46	C22orf46	ENSMUSG00000085341	ENSMUSG00000085341
PPP4R3A	PPP4R3A	ENSMUSG00000034109	ENSMUSG00000034109
GRIK5	GRIK5	ENSMUSG00000015647	ENSMUSG00000015647
PNN	PNN	ENSMUSG00000030157	ENSMUSG00000030157
IRF2BP2	IRF2BP2	ENSMUSG00000090553	ENSMUSG00000090553
SCX	SCX	ENSMUSG00000021835	ENSMUSG00000021835
GNA12	GNA12	ENSMUSG00000016756	ENSMUSG00000016756
PTMA	PTMA	ENSMUSG00000099252	ENSMUSG00000099252
PFDN2	PFDN2	ENSMUSG00000051367	ENSMUSG00000051367
NUDT9	NUDT9	ENSMUSG00000086123	ENSMUSG00000086123
LOC286437	LOC286437	ENSMUSG00000032741	ENSMUSG00000032741
HSPD1	HSPD1	ENSMUSG00000069833	ENSMUSG00000069833
ATP1B3	ATP1B3	ENSMUSG00000030035	ENSMUSG00000030035
RNFT1	RNFT1	ENSMUSG00000025508	ENSMUSG00000025508
NAA16	NAA16	ENSMUSG00000030966	ENSMUSG00000030966
SAFB	SAFB	ENSMUSG00000067203	ENSMUSG00000067203
NFIC	NFIC	ENSMUSG00000097354	ENSMUSG00000097354
ZMIZ2	ZMIZ2	ENSMUSG00000030341	ENSMUSG00000030341
TGIF1	TGIF1	ENSMUSG00000032565	ENSMUSG00000032565
MTHFD2L	MTHFD2L	ENSMUSG00000102326	ENSMUSG00000102326
FBRSL1	FBRSL1	ENSMUSG00000057969	ENSMUSG00000057969
UBXN2A	UBXN2A	ENSMUSG00000102423	ENSMUSG00000102423
ELAVL3	ELAVL3	ENSMUSG00000044328	ENSMUSG00000044328
AHSA2	AHSA2	ENSMUSG00000055235	ENSMUSG00000055235
SOX4	SOX4	ENSMUSG00000032372	ENSMUSG00000032372
MLLT1	MLLT1	ENSMUSG00000035212	ENSMUSG00000035212
BANF1	BANF1	ENSMUSG00000024645	ENSMUSG00000024645
ZCCHC8	ZCCHC8	ENSMUSG00000024236	ENSMUSG00000024236
DBH-AS1	DBH-AS1	ENSMUSG00000025044	ENSMUSG00000025044
CDK2AP2	CDK2AP2	ENSMUSG00000042678	ENSMUSG00000042678
SLC5A3	SLC5A3	ENSMUSG00000060981	ENSMUSG00000060981
CCDC117	CCDC117	ENSMUSG00000079507	ENSMUSG00000079507
ABHD3	ABHD3	ENSMUSG00000052957	ENSMUSG00000052957
ZNF37A	ZNF37A	ENSMUSG00000097188	ENSMUSG00000097188
MCF2L2	MCF2L2	ENSMUSG00000029163	ENSMUSG00000029163
GPR137B	GPR137B	ENSMUSG00000017830	ENSMUSG00000017830
KIF5B	KIF5B	ENSMUSG00000048572	ENSMUSG00000048572
TRAF3IP2	TRAF3IP2	ENSMUSG00000096458	ENSMUSG00000096458
NPTX2	NPTX2	ENSMUSG00000024737	ENSMUSG00000024737
LOC100129617	LOC100129617	ENSMUSG00000001435	ENSMUSG00000001435
MATN2	MATN2	ENSMUSG00000074629	ENSMUSG00000074629
FOXF1	FOXF1	ENSMUSG00000094095	ENSMUSG00000094095
KIF5A	KIF5A	ENSMUSG00000036181	ENSMUSG00000036181
NCOA5	NCOA5	ENSMUSG00000030068	ENSMUSG00000030068
UCKL1-AS1	UCKL1-AS1	ENSMUSG00000038600	ENSMUSG00000038600
SBK1	SBK1	ENSMUSG00000063796	ENSMUSG00000063796
SNAP25-AS1	SNAP25-AS1	ENSMUSG00000048200	ENSMUSG00000048200
HNRNPA0	HNRNPA0	ENSMUSG00000103630	ENSMUSG00000103630
SNAPC1	SNAPC1	ENSMUSG00000021070	ENSMUSG00000021070
RTN4RL2	RTN4RL2	ENSMUSG00000028082	ENSMUSG00000028082
RBM39	RBM39	ENSMUSG00000084111	ENSMUSG00000084111
SMTN	SMTN	ENSMUSG00000004730	ENSMUSG00000004730
ZIC2	ZIC2	ENSMUSG00000102432	ENSMUSG00000102432
RBM14	RBM14	ENSMUSG00000038526	ENSMUSG00000038526
LINC01561	LINC01561	ENSMUSG00000028369	ENSMUSG00000028369
DNASE1	DNASE1	ENSMUSG00000005983	ENSMUSG00000005983
SOX1	SOX1	ENSMUSG00000042286	ENSMUSG00000042286
EIF3J	EIF3J	ENSMUSG00000000120	ENSMUSG00000000120
CELF3	CELF3	ENSMUSG00000043832	ENSMUSG00000043832
HNRNPU-AS1	HNRNPU-AS1	ENSMUSG00000044424	ENSMUSG00000044424
ZNF800	ZNF800	ENSMUSG00000090119	ENSMUSG00000090119
HS3ST2	HS3ST2	ENSMUSG00000029304	ENSMUSG00000029304
LOC100507387	LOC100507387	ENSMUSG00000087598	ENSMUSG00000087598
PTGES3	PTGES3	ENSMUSG00000029826	ENSMUSG00000029826
PCK1	PCK1	ENSMUSG00000029510	ENSMUSG00000029510
ZNF516	ZNF516	ENSMUSG00000089875	ENSMUSG00000089875
HUNK	HUNK	ENSMUSG00000026471	ENSMUSG00000026471
DLGAP4	DLGAP4	ENSMUSG00000056895	ENSMUSG00000056895
TNFRSF12A	TNFRSF12A	ENSMUSG00000013275	ENSMUSG00000013275
ZNF586	ZNF586	ENSMUSG00000085437	ENSMUSG00000085437
ERC2-IT1	ERC2-IT1	ENSMUSG00000006611	ENSMUSG00000006611
MAFF	MAFF	ENSMUSG00000050777	ENSMUSG00000050777
FBXO30	FBXO30	ENSMUSG00000027765	ENSMUSG00000027765
DLL4	DLL4	ENSMUSG00000059555	ENSMUSG00000059555
BHLHE40	BHLHE40	ENSMUSG00000024913	ENSMUSG00000024913
FAM153A	FAM153A	ENSMUSG00000032358	ENSMUSG00000032358
ANXA5	ANXA5	ENSMUSG00000021388	ENSMUSG00000021388
MOB4	MOB4	ENSMUSG00000040528	ENSMUSG00000040528
MGST1	MGST1	ENSMUSG00000051147	ENSMUSG00000051147
CSNK2A2	CSNK2A2	ENSMUSG00000041841	ENSMUSG00000041841
CHST11	CHST11	ENSMUSG00000032679	ENSMUSG00000032679
LINC01164	LINC01164	ENSMUSG00000061559	ENSMUSG00000061559
LINC00260	LINC00260	ENSMUSG00000090779	ENSMUSG00000090779
DDIT3	DDIT3	ENSMUSG00000030745	ENSMUSG00000030745
DNAJA1	DNAJA1	ENSMUSG00000063600	ENSMUSG00000063600
GIT1	GIT1	ENSMUSG00000038119	ENSMUSG00000038119
GPR146	GPR146	ENSMUSG00000062933	ENSMUSG00000062933
CYP39A1	CYP39A1	ENSMUSG00000033542	ENSMUSG00000033542
ATE1-AS1	ATE1-AS1	ENSMUSG00000026193	ENSMUSG00000026193
C17orf67	C17orf67	ENSMUSG00000024659	ENSMUSG00000024659
ZNF808	ZNF808	ENSMUSG00000037003	ENSMUSG00000037003
LINC00622	LINC00622	ENSMUSG00000074247	ENSMUSG00000074247
MXD1	MXD1	ENSMUSG00000059291	ENSMUSG00000059291
MPLKIP	MPLKIP	ENSMUSG00000030711	ENSMUSG00000030711
HERC2P3	HERC2P3	ENSMUSG00000070167	ENSMUSG00000070167
CD44	CD44	ENSMUSG00000082570	ENSMUSG00000082570
GKAP1	GKAP1	ENSMUSG00000050732	ENSMUSG00000050732
BGN	BGN	ENSMUSG00000026208	ENSMUSG00000026208
ZFP36L2	ZFP36L2	ENSMUSG00000082464	ENSMUSG00000082464
RPL3	RPL3	ENSMUSG00000024842	ENSMUSG00000024842
GEM	GEM	ENSMUSG00000088185	ENSMUSG00000088185
HERPUD1	HERPUD1	ENSMUSG00000078496	ENSMUSG00000078496
GBP3	GBP3	ENSMUSG00000027075	ENSMUSG00000027075
C2CD4A	C2CD4A	ENSMUSG00000027589	ENSMUSG00000027589
LOC100129917	LOC100129917	ENSMUSG00000020077	ENSMUSG00000020077
CASP4	CASP4	ENSMUSG00000029390	ENSMUSG00000029390
CCDC18	CCDC18	ENSMUSG00000040829	ENSMUSG00000040829
RAB27A	RAB27A	ENSMUSG00000034462	ENSMUSG00000034462
CXXC5	CXXC5	ENSMUSG00000006763	ENSMUSG00000006763
RELA	RELA	ENSMUSG00000033059	ENSMUSG00000033059
GNG10	GNG10	ENSMUSG00000104469	ENSMUSG00000104469
CRHR2	CRHR2	ENSMUSG00000045777	ENSMUSG00000045777
SNHG3	SNHG3	ENSMUSG00000040302	ENSMUSG00000040302
SMIM3	SMIM3	ENSMUSG00000036934	ENSMUSG00000036934
SCARA3	SCARA3	ENSMUSG00000042251	ENSMUSG00000042251
LMAN2L	LMAN2L	ENSMUSG00000048967	ENSMUSG00000048967
LAMB3	LAMB3	ENSMUSG00000086740	ENSMUSG00000086740
STK17B	STK17B	ENSMUSG00000042419	ENSMUSG00000042419
HDGF	HDGF	ENSMUSG00000026031	ENSMUSG00000026031
BCORL1	BCORL1	ENSMUSG00000103621	ENSMUSG00000103621
USP42	USP42	ENSMUSG00000024769	ENSMUSG00000024769
REP15	REP15	ENSMUSG00000086799	ENSMUSG00000086799
NKAPL	NKAPL	ENSMUSG00000029338	ENSMUSG00000029338
HNRNPM	HNRNPM	ENSMUSG00000024601	ENSMUSG00000024601
FTH1	FTH1	ENSMUSG00000039004	ENSMUSG00000039004
CCDC86	CCDC86	ENSMUSG00000051000	ENSMUSG00000051000
KLHL29	KLHL29	ENSMUSG00000055271	ENSMUSG00000055271
GDPD3	GDPD3	ENSMUSG00000030108	ENSMUSG00000030108
LCA5	LCA5	ENSMUSG00000030730	ENSMUSG00000030730
MINOS1P1	MINOS1P1	ENSMUSG00000037411	ENSMUSG00000037411
VPS37B	VPS37B	ENSMUSG00000070000	ENSMUSG00000070000
KMT2D	KMT2D	ENSMUSG00000090120	ENSMUSG00000090120
MERTK	MERTK	ENSMUSG00000102844	ENSMUSG00000102844
GOLM1	GOLM1	ENSMUSG00000039903	ENSMUSG00000039903
LOC643355	LOC643355	ENSMUSG00000051457	ENSMUSG00000051457
PURA	PURA	ENSMUSG00000099013	ENSMUSG00000099013
AHDC1	AHDC1	ENSMUSG00000096942	ENSMUSG00000096942
SECTM1	SECTM1	ENSMUSG00000028868	ENSMUSG00000028868
SNX33	SNX33	ENSMUSG00000010358	ENSMUSG00000010358
CFAP44	CFAP44	ENSMUSG00000025083	ENSMUSG00000025083
ATXN2L	ATXN2L	ENSMUSG00000063268	ENSMUSG00000063268
KIAA1462	KIAA1462	ENSMUSG00000090255	ENSMUSG00000090255
TRIP10	TRIP10	ENSMUSG00000056296	ENSMUSG00000056296
SPHK1	SPHK1	ENSMUSG00000043687	ENSMUSG00000043687
NTN1	NTN1	ENSMUSG00000036814	ENSMUSG00000036814
CGNL1	CGNL1	ENSMUSG00000103324	ENSMUSG00000103324
FOXJ1	FOXJ1	ENSMUSG00000028360	ENSMUSG00000028360
C19orf68	C19orf68	ENSMUSG00000064918	ENSMUSG00000064918
AEBP1	AEBP1	ENSMUSG00000063296	ENSMUSG00000063296
PMS2CL	PMS2CL	ENSMUSG00000027848	ENSMUSG00000027848
GLB1L3	GLB1L3	ENSMUSG00000024338	ENSMUSG00000024338
RSRC2	RSRC2	ENSMUSG00000070436	ENSMUSG00000070436
SEPN1	SEPN1	ENSMUSG00000029420	ENSMUSG00000029420
CALR	CALR	ENSMUSG00000087331	ENSMUSG00000087331
FMN2	FMN2	ENSMUSG00000069378	ENSMUSG00000069378
TPM3P9	TPM3P9	ENSMUSG00000047123	ENSMUSG00000047123
PGF	PGF	ENSMUSG00000031521	ENSMUSG00000031521
KIF9-AS1	KIF9-AS1	ENSMUSG00000074577	ENSMUSG00000074577
PASK	PASK	ENSMUSG00000027985	ENSMUSG00000027985
E2F5	E2F5	ENSMUSG00000035513	ENSMUSG00000035513
SNRNP48	SNRNP48	ENSMUSG00000071867	ENSMUSG00000071867
POM121C	POM121C	ENSMUSG00000012017	ENSMUSG00000012017
LOC100132111	LOC100132111	ENSMUSG00000018486	ENSMUSG00000018486
EXOSC3	EXOSC3	ENSMUSG00000036478	ENSMUSG00000036478
SMG1P3	SMG1P3	ENSMUSG00000090761	ENSMUSG00000090761
FKBP4	FKBP4	ENSMUSG00000028322	ENSMUSG00000028322
H2AFZ	H2AFZ	ENSMUSG00000038147	ENSMUSG00000038147
ABHD13	ABHD13	ENSMUSG00000052911	ENSMUSG00000052911
ZNF785	ZNF785	ENSMUSG00000036862	ENSMUSG00000036862
AVIL	AVIL	ENSMUSG00000046618	ENSMUSG00000046618
CACNA1C-AS1	CACNA1C-AS1	ENSMUSG00000047591	ENSMUSG00000047591
THAP2	THAP2	ENSMUSG00000079547	ENSMUSG00000079547
MYBPH	MYBPH	ENSMUSG00000039230	ENSMUSG00000039230
RHOJ	RHOJ	ENSMUSG00000065097	ENSMUSG00000065097
CCL2	CCL2	ENSMUSG00000026072	ENSMUSG00000026072
PAK2	PAK2	ENSMUSG00000091803	ENSMUSG00000091803
CHI3L2	CHI3L2	ENSMUSG00000088789	ENSMUSG00000088789
PDZD2	PDZD2	ENSMUSG00000019761	ENSMUSG00000019761
IRAIN	IRAIN	ENSMUSG00000060559	ENSMUSG00000060559
ZNF764	ZNF764	ENSMUSG00000074578	ENSMUSG00000074578
CYR61	CYR61	ENSMUSG00000097884	ENSMUSG00000097884
TRIM56	TRIM56	ENSMUSG00000025784	ENSMUSG00000025784
ACTN1	ACTN1	ENSMUSG00000029298	ENSMUSG00000029298
SGK494	SGK494	ENSMUSG00000028465	ENSMUSG00000028465
DHX34	DHX34	ENSMUSG00000031916	ENSMUSG00000031916
KIAA1919	KIAA1919	ENSMUSG00000072772	ENSMUSG00000072772
DONSON	DONSON	ENSMUSG00000071714	ENSMUSG00000071714
PRPF38A	PRPF38A	ENSMUSG00000093565	ENSMUSG00000093565
EPS15L1	EPS15L1	ENSMUSG00000029501	ENSMUSG00000029501
COL8A1	COL8A1	ENSMUSG00000026914	ENSMUSG00000026914
DEDD2	DEDD2	ENSMUSG00000032194	ENSMUSG00000032194
FLT1	FLT1	ENSMUSG00000024761	ENSMUSG00000024761
SCARNA17	SCARNA17	ENSMUSG00000069272	ENSMUSG00000069272
PAPD5	PAPD5	ENSMUSG00000102764	ENSMUSG00000102764
PNOC	PNOC	ENSMUSG00000065725	ENSMUSG00000065725
FAM46A	FAM46A	ENSMUSG00000052565	ENSMUSG00000052565
MYH7	MYH7	ENSMUSG00000044927	ENSMUSG00000044927
CCDC144CP	CCDC144CP	ENSMUSG00000028687	ENSMUSG00000028687
ITPRIP	ITPRIP	ENSMUSG00000046402	ENSMUSG00000046402
RGL3	RGL3	ENSMUSG00000048232	ENSMUSG00000048232
MANF	MANF	ENSMUSG00000047963	ENSMUSG00000047963
TMUB1	TMUB1	ENSMUSG00000023243	ENSMUSG00000023243
FAM57B	FAM57B	ENSMUSG00000021319	ENSMUSG00000021319
TRIM8	TRIM8	ENSMUSG00000097397	ENSMUSG00000097397
CLEC18B	CLEC18B	ENSMUSG00000020787	ENSMUSG00000020787
ZNF580	ZNF580	ENSMUSG00000033149	ENSMUSG00000033149
LRRC8A	LRRC8A	ENSMUSG00000001151	ENSMUSG00000001151
HNRNPU	HNRNPU	ENSMUSG00000041396	ENSMUSG00000041396
SELK	SELK	ENSMUSG00000042842	ENSMUSG00000042842
STX16	STX16	ENSMUSG00000050087	ENSMUSG00000050087
ELK3	ELK3	ENSMUSG00000042345	ENSMUSG00000042345
FRA10AC1	FRA10AC1	ENSMUSG00000036570	ENSMUSG00000036570
MTMR11	MTMR11	ENSMUSG00000042035	ENSMUSG00000042035
AQP9	AQP9	ENSMUSG00000031849	ENSMUSG00000031849
SNRNP27	SNRNP27	ENSMUSG00000043795	ENSMUSG00000043795
FOXO4	FOXO4	ENSMUSG00000056174	ENSMUSG00000056174
HNRNPUL1	HNRNPUL1	ENSMUSG00000073002	ENSMUSG00000073002
MIR663A	MIR663A	ENSMUSG00000022463	ENSMUSG00000022463
MAN1A1	MAN1A1	ENSMUSG00000001604	ENSMUSG00000001604
PHF21B	PHF21B	ENSMUSG00000104365	ENSMUSG00000104365
ZNF354B	ZNF354B	ENSMUSG00000042737	ENSMUSG00000042737
IL18BP	IL18BP	ENSMUSG00000022014	ENSMUSG00000022014
LOC220729	LOC220729	ENSMUSG00000029673	ENSMUSG00000029673
SNX3	SNX3	ENSMUSG00000081094	ENSMUSG00000081094
DUSP1	DUSP1	ENSMUSG00000056130	ENSMUSG00000056130
FBXL16	FBXL16	ENSMUSG00000028821	ENSMUSG00000028821
WNT7B	WNT7B	ENSMUSG00000027132	ENSMUSG00000027132
KMT2C	KMT2C	ENSMUSG00000021115	ENSMUSG00000021115
CASP2	CASP2	ENSMUSG00000103060	ENSMUSG00000103060
COL1A2	COL1A2	ENSMUSG00000024048	ENSMUSG00000024048
ARL5A	ARL5A	ENSMUSG00000077506	ENSMUSG00000077506
TSC22D2	TSC22D2	ENSMUSG00000004043	ENSMUSG00000004043
MAML1	MAML1	ENSMUSG00000030188	ENSMUSG00000030188
DNMT3A	DNMT3A	ENSMUSG00000074340	ENSMUSG00000074340
HIST1H4B	HIST1H4B	ENSMUSG00000026239	ENSMUSG00000026239
CDK10	CDK10	ENSMUSG00000040966	ENSMUSG00000040966
HMGN1	HMGN1	ENSMUSG00000024650	ENSMUSG00000024650
NUTM2B-AS1	NUTM2B-AS1	ENSMUSG00000003420	ENSMUSG00000003420
PSMC3IP	PSMC3IP	ENSMUSG00000028599	ENSMUSG00000028599
OLFM2	OLFM2	ENSMUSG00000027694	ENSMUSG00000027694
ZNF891	ZNF891	ENSMUSG00000034041	ENSMUSG00000034041
SNTB1	SNTB1	ENSMUSG00000020211	ENSMUSG00000020211
LHFP	LHFP	ENSMUSG00000004837	ENSMUSG00000004837
NIN	NIN	ENSMUSG00000059901	ENSMUSG00000059901
STAC3	STAC3	ENSMUSG00000024910	ENSMUSG00000024910
ID4	ID4	ENSMUSG00000097275	ENSMUSG00000097275
TMEM265	TMEM265	ENSMUSG00000038670	ENSMUSG00000038670
SART1	SART1	ENSMUSG00000081344	ENSMUSG00000081344
SAMD1	SAMD1	ENSMUSG00000103625	ENSMUSG00000103625
RAVER1	RAVER1	ENSMUSG00000026675	ENSMUSG00000026675
SAFB2	SAFB2	ENSMUSG00000024013	ENSMUSG00000024013
RAMP1	RAMP1	ENSMUSG00000067344	ENSMUSG00000067344
STC2	STC2	ENSMUSG00000078591	ENSMUSG00000078591
SIPA1L3	SIPA1L3	ENSMUSG00000065778	ENSMUSG00000065778
FOXO6	FOXO6	ENSMUSG00000035314	ENSMUSG00000035314
DNAJC2	DNAJC2	ENSMUSG00000030533	ENSMUSG00000030533
GADD45B	GADD45B	ENSMUSG00000102930	ENSMUSG00000102930
SMAD7	SMAD7	ENSMUSG00000028944	ENSMUSG00000028944
FAM173B	FAM173B	ENSMUSG00000010047	ENSMUSG00000010047
SERTAD1	SERTAD1	ENSMUSG00000027499	ENSMUSG00000027499
CLDN15	CLDN15	ENSMUSG00000023885	ENSMUSG00000023885
HGFAC	HGFAC	ENSMUSG00000025473	ENSMUSG00000025473
FOXG1	FOXG1	ENSMUSG00000085363	ENSMUSG00000085363
WTAP	WTAP	ENSMUSG00000029675	ENSMUSG00000029675
ARGLU1	ARGLU1	ENSMUSG00000035085	ENSMUSG00000035085
HSPA4	HSPA4	ENSMUSG00000037525	ENSMUSG00000037525
LOC100129697	LOC100129697	ENSMUSG00000024160	ENSMUSG00000024160
ULK1	ULK1	ENSMUSG00000091562	ENSMUSG00000091562
BAZ1A	BAZ1A	ENSMUSG00000098041	ENSMUSG00000098041
USP28	USP28	ENSMUSG00000103970	ENSMUSG00000103970
IGFBP7-AS1	IGFBP7-AS1	ENSMUSG00000027601	ENSMUSG00000027601
SMG9	SMG9	ENSMUSG00000026840	ENSMUSG00000026840
SHISA9	SHISA9	ENSMUSG00000030055	ENSMUSG00000030055
B3GALNT2	B3GALNT2	ENSMUSG00000041703	ENSMUSG00000041703
RCN1	RCN1	ENSMUSG00000091989	ENSMUSG00000091989
SCAND2P	SCAND2P	ENSMUSG00000094655	ENSMUSG00000094655
KCTD6	KCTD6	ENSMUSG00000030674	ENSMUSG00000030674
HERC2P2	HERC2P2	ENSMUSG00000065421	ENSMUSG00000065421
RNA28S5	RNA28S5	ENSMUSG00000087632	ENSMUSG00000087632
TMED9	TMED9	ENSMUSG00000026051	ENSMUSG00000026051
NFKBIA	NFKBIA	ENSMUSG00000059395	ENSMUSG00000059395
KLRG1	KLRG1	ENSMUSG00000028150	ENSMUSG00000028150
TRIM5	TRIM5	ENSMUSG00000024663	ENSMUSG00000024663
MOK	MOK	ENSMUSG00000039005	ENSMUSG00000039005
CBFB	CBFB	ENSMUSG00000035129	ENSMUSG00000035129
DUSP18	DUSP18	ENSMUSG00000039968	ENSMUSG00000039968
KLHL2	KLHL2	ENSMUSG00000048709	ENSMUSG00000048709
STK40	STK40	ENSMUSG00000056144	ENSMUSG00000056144
AFF1	AFF1	ENSMUSG00000029843	ENSMUSG00000029843
PROSC	PROSC	ENSMUSG00000045817	ENSMUSG00000045817
FN1	FN1	ENSMUSG00000031467	ENSMUSG00000031467
EID3	EID3	ENSMUSG00000036459	ENSMUSG00000036459
FXR1	FXR1	ENSMUSG00000030930	ENSMUSG00000030930
CLK1	CLK1	ENSMUSG00000009585	ENSMUSG00000009585
CLASRP	CLASRP	ENSMUSG00000073485	ENSMUSG00000073485
ITGB5	ITGB5	ENSMUSG00000077391	ENSMUSG00000077391
LYAR	LYAR	ENSMUSG00000064294	ENSMUSG00000064294
MEG3	MEG3	ENSMUSG00000035948	ENSMUSG00000035948
RNF144B	RNF144B	ENSMUSG00000101717	ENSMUSG00000101717
ACIN1	ACIN1	ENSMUSG00000092203	ENSMUSG00000092203
TRIM14	TRIM14	ENSMUSG00000019779	ENSMUSG00000019779
MB21D1	MB21D1	ENSMUSG00000085870	ENSMUSG00000085870
HAPLN3	HAPLN3	ENSMUSG00000028464	ENSMUSG00000028464
KIRREL	KIRREL	ENSMUSG00000024959	ENSMUSG00000024959
SUGT1	SUGT1	ENSMUSG00000051256	ENSMUSG00000051256
LIMD1	LIMD1	ENSMUSG00000059866	ENSMUSG00000059866
TEAD2	TEAD2	ENSMUSG00000042451	ENSMUSG00000042451
FERMT2	FERMT2	ENSMUSG00000031239	ENSMUSG00000031239
RHPN2	RHPN2	ENSMUSG00000037405	ENSMUSG00000037405
PAWR	PAWR	ENSMUSG00000085847	ENSMUSG00000085847
SHISA6	SHISA6	ENSMUSG00000084381	ENSMUSG00000084381
IGF1R	IGF1R	ENSMUSG00000032643	ENSMUSG00000032643
HMOX1	HMOX1	ENSMUSG00000021178	ENSMUSG00000021178
ID3	ID3	ENSMUSG00000091089	ENSMUSG00000091089
RBPMS	RBPMS	ENSMUSG00000009378	ENSMUSG00000009378
ARID3A	ARID3A	ENSMUSG00000051243	ENSMUSG00000051243
CFLAR	CFLAR	ENSMUSG00000036904	ENSMUSG00000036904
THAP1	THAP1	ENSMUSG00000042626	ENSMUSG00000042626
IPO5P1	IPO5P1	ENSMUSG00000082520	ENSMUSG00000082520
ANTXR2	ANTXR2	ENSMUSG00000002393	ENSMUSG00000002393
PALM	PALM	ENSMUSG00000037370	ENSMUSG00000037370
LINC00997	LINC00997	ENSMUSG00000062248	ENSMUSG00000062248
CRAMP1L	CRAMP1L	ENSMUSG00000010476	ENSMUSG00000010476
ZNF417	ZNF417	ENSMUSG00000043501	ENSMUSG00000043501
COL3A1	COL3A1	ENSMUSG00000100701	ENSMUSG00000100701
SNHG6	SNHG6	ENSMUSG00000009772	ENSMUSG00000009772
LOC653513	LOC653513	ENSMUSG00000059406	ENSMUSG00000059406
CHI3L1	CHI3L1	ENSMUSG00000020092	ENSMUSG00000020092
KSR1	KSR1	ENSMUSG00000056724	ENSMUSG00000056724
PLEKHA4	PLEKHA4	ENSMUSG00000091784	ENSMUSG00000091784
RFXAP	RFXAP	ENSMUSG00000051747	ENSMUSG00000051747
COL5A1	COL5A1	ENSMUSG00000038167	ENSMUSG00000038167
ZNF141	ZNF141	ENSMUSG00000029534	ENSMUSG00000029534
EVC2	EVC2	ENSMUSG00000017697	ENSMUSG00000017697
ZNF788	ZNF788	ENSMUSG00000036430	ENSMUSG00000036430
LDLRAD3	LDLRAD3	ENSMUSG00000086598	ENSMUSG00000086598
ENGASE	ENGASE	ENSMUSG00000029815	ENSMUSG00000029815
DMPK	DMPK	ENSMUSG00000051341	ENSMUSG00000051341
PHC3	PHC3	ENSMUSG00000046636	ENSMUSG00000046636
ABCD4	ABCD4	ENSMUSG00000058600	ENSMUSG00000058600
NOM1	NOM1	ENSMUSG00000037466	ENSMUSG00000037466
GORAB	GORAB	ENSMUSG00000015467	ENSMUSG00000015467
SPR	SPR	ENSMUSG00000056476	ENSMUSG00000056476
YY1	YY1	ENSMUSG00000002147	ENSMUSG00000002147
PLOD1	PLOD1	ENSMUSG00000001918	ENSMUSG00000001918
WWC1	WWC1	ENSMUSG00000058298	ENSMUSG00000058298
IRS2	IRS2	ENSMUSG00000047897	ENSMUSG00000047897
ASAP1-IT1	ASAP1-IT1	ENSMUSG00000046372	ENSMUSG00000046372
PDRG1	PDRG1	ENSMUSG00000030281	ENSMUSG00000030281
CHIC2	CHIC2	ENSMUSG00000070031	ENSMUSG00000070031
LINC01578	LINC01578	ENSMUSG00000036278	ENSMUSG00000036278
FANCC	FANCC	ENSMUSG00000085664	ENSMUSG00000085664
MAX	MAX	ENSMUSG00000086290	ENSMUSG00000086290
ZFAND3	ZFAND3	ENSMUSG00000001552	ENSMUSG00000001552
CHMP4B	CHMP4B	ENSMUSG00000064634	ENSMUSG00000064634
CTDNEP1	CTDNEP1	ENSMUSG00000097368	ENSMUSG00000097368
CALCOCO2	CALCOCO2	ENSMUSG00000051185	ENSMUSG00000051185
TSC22D1-AS1	TSC22D1-AS1	ENSMUSG00000027204	ENSMUSG00000027204
TERF2	TERF2	ENSMUSG00000052605	ENSMUSG00000052605
UBE2D1	UBE2D1	ENSMUSG00000089235	ENSMUSG00000089235
MSN	MSN	ENSMUSG00000044533	ENSMUSG00000044533
RIN3	RIN3	ENSMUSG00000043207	ENSMUSG00000043207
ZAK	ZAK	ENSMUSG00000031974	ENSMUSG00000031974
ITGB1BP1	ITGB1BP1	ENSMUSG00000030862	ENSMUSG00000030862
SRSF4	SRSF4	ENSMUSG00000077394	ENSMUSG00000077394
IL6ST	IL6ST	ENSMUSG00000067818	ENSMUSG00000067818
FAM133B	FAM133B	ENSMUSG00000021252	ENSMUSG00000021252
IFITM2	IFITM2	ENSMUSG00000042436	ENSMUSG00000042436
LHX4-AS1	LHX4-AS1	ENSMUSG00000009687	ENSMUSG00000009687
FGD5	FGD5	ENSMUSG00000071516	ENSMUSG00000071516
HSD17B14	HSD17B14	ENSMUSG00000027843	ENSMUSG00000027843
COX10-AS1	COX10-AS1	ENSMUSG00000031871	ENSMUSG00000031871
MRPL45P2	MRPL45P2	ENSMUSG00000029521	ENSMUSG00000029521
LRRFIP1	LRRFIP1	ENSMUSG00000028609	ENSMUSG00000028609
LINC00951	LINC00951	ENSMUSG00000058396	ENSMUSG00000058396
CLIP1	CLIP1	ENSMUSG00000025877	ENSMUSG00000025877
PRAF2	PRAF2	ENSMUSG00000087006	ENSMUSG00000087006
GCSHP3	GCSHP3	ENSMUSG00000022390	ENSMUSG00000022390
PCDHGB8P	PCDHGB8P	ENSMUSG00000082836	ENSMUSG00000082836
HIPK2	HIPK2	ENSMUSG00000063727	ENSMUSG00000063727
SGPP2	SGPP2	ENSMUSG00000103032	ENSMUSG00000103032
PRDM8	PRDM8	ENSMUSG00000049728	ENSMUSG00000049728
KLF6	KLF6	ENSMUSG00000089815	ENSMUSG00000089815
UBALD2	UBALD2	ENSMUSG00000054770	ENSMUSG00000054770
TMEM56-RWDD3	TMEM56-RWDD3	ENSMUSG00000021756	ENSMUSG00000021756
DDX46	DDX46	ENSMUSG00000039774	ENSMUSG00000039774
SETD6	SETD6	ENSMUSG00000035799	ENSMUSG00000035799
SNORD17	SNORD17	ENSMUSG00000032725	ENSMUSG00000032725
TMEM79	TMEM79	ENSMUSG00000024725	ENSMUSG00000024725
TWIST1	TWIST1	ENSMUSG00000022940	ENSMUSG00000022940
LOC100130705	LOC100130705	ENSMUSG00000026389	ENSMUSG00000026389
HIBCH	HIBCH	ENSMUSG00000002108	ENSMUSG00000002108
ZCCHC6	ZCCHC6	ENSMUSG00000032231	ENSMUSG00000032231
ZNF592	ZNF592	ENSMUSG00000023052	ENSMUSG00000023052
FBXL14	FBXL14	ENSMUSG00000032232	ENSMUSG00000032232
LOC102724009	LOC102724009	ENSMUSG00000022111	ENSMUSG00000022111
VASP	VASP	ENSMUSG00000019718	ENSMUSG00000019718
MNS1	MNS1	ENSMUSG00000090105	ENSMUSG00000090105
PPTC7	PPTC7	ENSMUSG00000059474	ENSMUSG00000059474
SLC25A43	SLC25A43	ENSMUSG00000104466	ENSMUSG00000104466
QRICH2	QRICH2	ENSMUSG00000024799	ENSMUSG00000024799
TPD52L2	TPD52L2	ENSMUSG00000102721	ENSMUSG00000102721
GXYLT1	GXYLT1	ENSMUSG00000026032	ENSMUSG00000026032
INTS8	INTS8	ENSMUSG00000102976	ENSMUSG00000102976
DNAJB6	DNAJB6	ENSMUSG00000041134	ENSMUSG00000041134
GNB1	GNB1	ENSMUSG00000036422	ENSMUSG00000036422
CDK8	CDK8	ENSMUSG00000045667	ENSMUSG00000045667
XKR6	XKR6	ENSMUSG00000038150	ENSMUSG00000038150
HDAC4	HDAC4	ENSMUSG00000085407	ENSMUSG00000085407
COL6A3	COL6A3	ENSMUSG00000096956	ENSMUSG00000096956
TFDP1	TFDP1	ENSMUSG00000085234	ENSMUSG00000085234
EIF1	EIF1	ENSMUSG00000067567	ENSMUSG00000067567
HMG20B	HMG20B	ENSMUSG00000044026	ENSMUSG00000044026
MALAT1	MALAT1	ENSMUSG00000026222	ENSMUSG00000026222
SP110	SP110	ENSMUSG00000089417	ENSMUSG00000089417
CTC-338M12.4	CTC-338M12.4	ENSMUSG00000031896	ENSMUSG00000031896
RAB39A	RAB39A	ENSMUSG00000072980	ENSMUSG00000072980
SIRT7	SIRT7	ENSMUSG00000039278	ENSMUSG00000039278
SH3BP1	SH3BP1	ENSMUSG00000087344	ENSMUSG00000087344
TRMT13	TRMT13	ENSMUSG00000048126	ENSMUSG00000048126
LYZ	LYZ	ENSMUSG00000024766	ENSMUSG00000024766
SPAG5	SPAG5	ENSMUSG00000024620	ENSMUSG00000024620
C1orf52	C1orf52	ENSMUSG00000103285	ENSMUSG00000103285
GBP1	GBP1	ENSMUSG00000022109	ENSMUSG00000022109
RPS20	RPS20	ENSMUSG00000087298	ENSMUSG00000087298
NEK6	NEK6	ENSMUSG00000049643	ENSMUSG00000049643
ARF6	ARF6	ENSMUSG00000098284	ENSMUSG00000098284
ALOXE3	ALOXE3	ENSMUSG00000078453	ENSMUSG00000078453
CEP89	CEP89	ENSMUSG00000000791	ENSMUSG00000000791
ITGA5	ITGA5	ENSMUSG00000083207	ENSMUSG00000030638
LINC00673	LINC00673	ENSMUSG00000032673	ENSMUSG00000042816
TAF1D	TAF1D	ENSMUSG00000036781	ENSMUSG00000037855
MAPT-IT1	MAPT-IT1	ENSMUSG00000094883	ENSMUSG00000081187
FAM65A	FAM65A	ENSMUSG00000097136	ENSMUSG00000081137
NATD1	NATD1	ENSMUSG00000093245	ENSMUSG00000031644
AVEN	AVEN	ENSMUSG00000009293	ENSMUSG00000100774
SOHLH1	SOHLH1	ENSMUSG00000094958	ENSMUSG00000040549
LOC101926935	LOC101926935	ENSMUSG00000079045	ENSMUSG00000035818
LSMEM1	LSMEM1	ENSMUSG00000089824	ENSMUSG00000088929
ST5	ST5	ENSMUSG00000085218	ENSMUSG00000085980
NSMF	NSMF	ENSMUSG00000044165	ENSMUSG00000096914
DLEU2	DLEU2	ENSMUSG00000039304	ENSMUSG00000042790
PPP6R1	PPP6R1	ENSMUSG00000030921	ENSMUSG00000015709
FNBP1L	FNBP1L	ENSMUSG00000070493	ENSMUSG00000061981
CCDC102A	CCDC102A	ENSMUSG00000057143	ENSMUSG00000035529
CHSY1	CHSY1	ENSMUSG00000069893	ENSMUSG00000025157
PAXBP1	PAXBP1	ENSMUSG00000083688	ENSMUSG00000021965
SRSF9	SRSF9	ENSMUSG00000050493	ENSMUSG00000039414
C9orf40	C9orf40	ENSMUSG00000089737	ENSMUSG00000022629
HSD17B7	HSD17B7	ENSMUSG00000069306	ENSMUSG00000045875
C11orf84	C11orf84	ENSMUSG00000024909	ENSMUSG00000085208
RBBP6	RBBP6	ENSMUSG00000096349	ENSMUSG00000028894
TEAD4	TEAD4	ENSMUSG00000022971	ENSMUSG00000006205
RNU5B-1	RNU5B-1	ENSMUSG00000047759	ENSMUSG00000033949
LOC101927572	LOC101927572	ENSMUSG00000071337	ENSMUSG00000029910
PTPN12	PTPN12	ENSMUSG00000054836	ENSMUSG00000097386
ARPC5L	ARPC5L	ENSMUSG00000089820	ENSMUSG00000091393
LRP10	LRP10	ENSMUSG00000062006	ENSMUSG00000025995
RREB1	RREB1	ENSMUSG00000097892	ENSMUSG00000025607
C9orf3	C9orf3	ENSMUSG00000060904	ENSMUSG00000055026
HSPA4L	HSPA4L	ENSMUSG00000103388	ENSMUSG00000030662
LINC01605	LINC01605	ENSMUSG00000051242	ENSMUSG00000046532
LOC643542	LOC643542	ENSMUSG00000014303	ENSMUSG00000073532
WWTR1	WWTR1	ENSMUSG00000077575	ENSMUSG00000029309
LRRIQ1	LRRIQ1	ENSMUSG00000091730	ENSMUSG00000031808
C8orf76	C8orf76	ENSMUSG00000031357	ENSMUSG00000034327
KIAA0907	KIAA0907	ENSMUSG00000093904	ENSMUSG00000042613
IL17RB	IL17RB	ENSMUSG00000024011	ENSMUSG00000045532
KTN1	KTN1	ENSMUSG00000008976	ENSMUSG00000043909
SLC7A5P2	SLC7A5P2	ENSMUSG00000103907	ENSMUSG00000045103
PLEKHO1	PLEKHO1	ENSMUSG00000031093	ENSMUSG00000051590
BTN2A2	BTN2A2	ENSMUSG00000001506	ENSMUSG00000025795
PRKY	PRKY	ENSMUSG00000040723	ENSMUSG00000079671
KDM7A	KDM7A	ENSMUSG00000022899	ENSMUSG00000020703
MLXIP	MLXIP	ENSMUSG00000008845	ENSMUSG00000026514
CDKN1A	CDKN1A	ENSMUSG00000006281	ENSMUSG00000040113
UBE2H	UBE2H	ENSMUSG00000038648	ENSMUSG00000045967
CCAR1	CCAR1	ENSMUSG00000050931	ENSMUSG00000079434
BEND7	BEND7	ENSMUSG00000022462	ENSMUSG00000020275
LOXL2	LOXL2	ENSMUSG00000075486	ENSMUSG00000028541
FKBP11	FKBP11	ENSMUSG00000033186	ENSMUSG00000000776
S1PR3	S1PR3	ENSMUSG00000020621	ENSMUSG00000036931
HSP90B2P	HSP90B2P	ENSMUSG00000079436	ENSMUSG00000035805
ZNF786	ZNF786	ENSMUSG00000006519	ENSMUSG00000007721
CTB-113P19.1	CTB-113P19.1	ENSMUSG00000041736	ENSMUSG00000018387
MTSS1L	MTSS1L	ENSMUSG00000025971	ENSMUSG00000056342
IRF1	IRF1	ENSMUSG00000037762	ENSMUSG00000058019
GPR153	GPR153	ENSMUSG00000058145	ENSMUSG00000087945
G3BP1	G3BP1	ENSMUSG00000021477	ENSMUSG00000024486
ZNF789	ZNF789	ENSMUSG00000087129	ENSMUSG00000027469
BMI1	BMI1	ENSMUSG00000038583	ENSMUSG00000085251
S100A4	S100A4	ENSMUSG00000101411	ENSMUSG00000010342
PCNT	PCNT	ENSMUSG00000097000	ENSMUSG00000036437
KIF1C	KIF1C	ENSMUSG00000102212	ENSMUSG00000030519
LSP1	LSP1	ENSMUSG00000055707	ENSMUSG00000031938
TACC3	TACC3	ENSMUSG00000038646	ENSMUSG00000031913
DNAJB11	DNAJB11	ENSMUSG00000034686	ENSMUSG00000020150
LOC100507412	LOC100507412	ENSMUSG00000061684	ENSMUSG00000078779
TMEM51	TMEM51	ENSMUSG00000060096	ENSMUSG00000085175
ZGLP1	ZGLP1	ENSMUSG00000074916	ENSMUSG00000028633
KPTN	KPTN	ENSMUSG00000064451	ENSMUSG00000096403
PITPNC1	PITPNC1	ENSMUSG00000024098	ENSMUSG00000052675
ANKRD18B	ANKRD18B	ENSMUSG00000030769	ENSMUSG00000095361
SYT7	SYT7	ENSMUSG00000086697	ENSMUSG00000065448
ADAM12	ADAM12	ENSMUSG00000085167	ENSMUSG00000033633
NOP2	NOP2	ENSMUSG00000069274	ENSMUSG00000019437
C6orf118	C6orf118	ENSMUSG00000082969	ENSMUSG00000102548
CEP112	CEP112	ENSMUSG00000044244	ENSMUSG00000085667
NCL	NCL	ENSMUSG00000030737	ENSMUSG00000005089
SMAD1-AS1	SMAD1-AS1	ENSMUSG00000024222	ENSMUSG00000047583
ADAM33	ADAM33	ENSMUSG00000052353	ENSMUSG00000000805
TCERG1L	TCERG1L	ENSMUSG00000066510	ENSMUSG00000061322
MLKL	MLKL	ENSMUSG00000047675	ENSMUSG00000030880
RPL37	RPL37	ENSMUSG00000056947	ENSMUSG00000026502
GOLGA4	GOLGA4	ENSMUSG00000087413	ENSMUSG00000003810
TOB1	TOB1	ENSMUSG00000034258	ENSMUSG00000099843
MGP	MGP	ENSMUSG00000085022	ENSMUSG00000086920
LINC01004	LINC01004	ENSMUSG00000061315	ENSMUSG00000067879
C4orf22	C4orf22	ENSMUSG00000024308	ENSMUSG00000093459
LONRF3	LONRF3	ENSMUSG00000013584	ENSMUSG00000053226
MGARP	MGARP	ENSMUSG00000049092	ENSMUSG00000028182
MMP14	MMP14	ENSMUSG00000103109	ENSMUSG00000037447
ZNF703	ZNF703	ENSMUSG00000045731	ENSMUSG00000031012
SRP14	SRP14	ENSMUSG00000024521	ENSMUSG00000093672
DOCK6	DOCK6	ENSMUSG00000079419	ENSMUSG00000059974
TOB2	TOB2	ENSMUSG00000038332	ENSMUSG00000032192
CAPN2	CAPN2	ENSMUSG00000024174	ENSMUSG00000034269
ARHGAP29	ARHGAP29	ENSMUSG00000027544	ENSMUSG00000044017
RCC2	RCC2	ENSMUSG00000051499	ENSMUSG00000063254
FAM57A	FAM57A	ENSMUSG00000001247	ENSMUSG00000036356
LINGO3	LINGO3	ENSMUSG00000069379	ENSMUSG00000038077
COLGALT1	COLGALT1	ENSMUSG00000032812	ENSMUSG00000092260
NUPR1	NUPR1	ENSMUSG00000102289	ENSMUSG00000020680
MMP17	MMP17	ENSMUSG00000074151	ENSMUSG00000032097
NOP58	NOP58	ENSMUSG00000030187	ENSMUSG00000076052
MAMLD1	MAMLD1	ENSMUSG00000024273	ENSMUSG00000030428
COX19	COX19	ENSMUSG00000083337	ENSMUSG00000038957
TPM2	TPM2	ENSMUSG00000071451	ENSMUSG00000073154
AQP3	AQP3	ENSMUSG00000037001	ENSMUSG00000017288
CCDC81	CCDC81	ENSMUSG00000048096	ENSMUSG00000040729
SLC41A1	SLC41A1	ENSMUSG00000072115	ENSMUSG00000029830
CACNG7	CACNG7	ENSMUSG00000090033	ENSMUSG00000072214
ITM2B	ITM2B	ENSMUSG00000002043	ENSMUSG00000004393
FOXC1	FOXC1	ENSMUSG00000085811	ENSMUSG00000031831
SETD1B	SETD1B	ENSMUSG00000079450	ENSMUSG00000071074
SERBP1	SERBP1	ENSMUSG00000041559	ENSMUSG00000028195
PPP2R5E	PPP2R5E	ENSMUSG00000030148	ENSMUSG00000030611
ATP6V1G1	ATP6V1G1	ENSMUSG00000033855	ENSMUSG00000053580
NEB	NEB	ENSMUSG00000026799	ENSMUSG00000039704
PTPN2	PTPN2	ENSMUSG00000030607	ENSMUSG00000019256
CSTB	CSTB	ENSMUSG00000022884	ENSMUSG00000024190
ST8SIA6	ST8SIA6	ENSMUSG00000068855	ENSMUSG00000099964
DFFB	DFFB	ENSMUSG00000004951	ENSMUSG00000102420
KIAA1549	KIAA1549	ENSMUSG00000092674	ENSMUSG00000103477
ZC3H11A	ZC3H11A	ENSMUSG00000089922	ENSMUSG00000100002
PLEKHF2	PLEKHF2	ENSMUSG00000057841	ENSMUSG00000020716
INAFM2	INAFM2	ENSMUSG00000052942	ENSMUSG00000024145
IKBIP	IKBIP	ENSMUSG00000060708	ENSMUSG00000035530
KANSL1L	KANSL1L	ENSMUSG00000020928	ENSMUSG00000044250
RYBP	RYBP	ENSMUSG00000041479	ENSMUSG00000032204
TCTE3	TCTE3	ENSMUSG00000103867	ENSMUSG00000064731
EFNB1	EFNB1	ENSMUSG00000071713	ENSMUSG00000071078
NNMT	NNMT	ENSMUSG00000052305	ENSMUSG00000019232
NPC1L1	NPC1L1	ENSMUSG00000048379	ENSMUSG00000090050
COL4A1	COL4A1	ENSMUSG00000098779	ENSMUSG00000098128
PTPN21	PTPN21	ENSMUSG00000047161	ENSMUSG00000021023
BRPF3	BRPF3	ENSMUSG00000037692	ENSMUSG00000027015
GGT1	GGT1	ENSMUSG00000090862	ENSMUSG00000086211
PAPSS2	PAPSS2	ENSMUSG00000023991	ENSMUSG00000005982
RPS3	RPS3	ENSMUSG00000102912	ENSMUSG00000034416
RAB3D	RAB3D	ENSMUSG00000028378	ENSMUSG00000097993
ZDHHC2	ZDHHC2	ENSMUSG00000024112	ENSMUSG00000085311
PAQR3	PAQR3	ENSMUSG00000085289	ENSMUSG00000085882
TOP1P1	TOP1P1	ENSMUSG00000085555	ENSMUSG00000056592
LOC101929679	LOC101929679	ENSMUSG00000020303	ENSMUSG00000043531
ACTRT3	ACTRT3	ENSMUSG00000069874	ENSMUSG00000030854
DCUN1D3	DCUN1D3	ENSMUSG00000065600	ENSMUSG00000070336
LYVE1	LYVE1	ENSMUSG00000032288	ENSMUSG00000039682
EMX2	EMX2	ENSMUSG00000097577	ENSMUSG00000036962
TP53I11	TP53I11	ENSMUSG00000022010	ENSMUSG00000036854
ING1	ING1	ENSMUSG00000100210	ENSMUSG00000036155
KMT2E-AS1	KMT2E-AS1	ENSMUSG00000023411	ENSMUSG00000018932
PPP1R18	PPP1R18	ENSMUSG00000060441	ENSMUSG00000021255
ZNF844	ZNF844	ENSMUSG00000027478	ENSMUSG00000028020
DLG5	DLG5	ENSMUSG00000031077	ENSMUSG00000024044
ANP32A-IT1	ANP32A-IT1	ENSMUSG00000071847	ENSMUSG00000073565
ZNF587	ZNF587	ENSMUSG00000026674	ENSMUSG00000044949
ROCK1	ROCK1	ENSMUSG00000051439	ENSMUSG00000047657
LOC101927811	LOC101927811	ENSMUSG00000056498	ENSMUSG00000047021
FAM50A	FAM50A	ENSMUSG00000045312	ENSMUSG00000035152
LINC01138	LINC01138	ENSMUSG00000062949	ENSMUSG00000046275
RFX1	RFX1	ENSMUSG00000051319	ENSMUSG00000031967
RASAL2-AS1	RASAL2-AS1	ENSMUSG00000038644	ENSMUSG00000050538
TNFRSF10B	TNFRSF10B	ENSMUSG00000063800	ENSMUSG00000020598
SCAF1	SCAF1	ENSMUSG00000028927	ENSMUSG00000049922
CUX2	CUX2	ENSMUSG00000104156	ENSMUSG00000036036
ATF3	ATF3	ENSMUSG00000021660	ENSMUSG00000001228
MED6	MED6	ENSMUSG00000036908	ENSMUSG00000023979
TCAP	TCAP	ENSMUSG00000043091	ENSMUSG00000066554
ZNF697	ZNF697	ENSMUSG00000025887	ENSMUSG00000029307
PLEKHA3	PLEKHA3	ENSMUSG00000040229	ENSMUSG00000029004
CTTNBP2NL	CTTNBP2NL	ENSMUSG00000003575	ENSMUSG00000057615
PTTG1IP	PTTG1IP	ENSMUSG00000056153	ENSMUSG00000006276
DNAJB5	DNAJB5	ENSMUSG00000032327	ENSMUSG00000035539
CSF1	CSF1	ENSMUSG00000095186	ENSMUSG00000103232
WAC	WAC	ENSMUSG00000036913	ENSMUSG00000099631
PABPC1	PABPC1	ENSMUSG00000030727	ENSMUSG00000020475
IL10RB	IL10RB	ENSMUSG00000046949	ENSMUSG00000019577
CACNG8	CACNG8	ENSMUSG00000034168	ENSMUSG00000050534
RIPK2	RIPK2	ENSMUSG00000015090	ENSMUSG00000026258
LINC01000	LINC01000	ENSMUSG00000030107	ENSMUSG00000049999
ATP7B	ATP7B	ENSMUSG00000032551	ENSMUSG00000071567
WNT2	WNT2	ENSMUSG00000063458	ENSMUSG00000036091
ALMS1P	ALMS1P	ENSMUSG00000021379	ENSMUSG00000078202
ALS2CR12	ALS2CR12	ENSMUSG00000027408	ENSMUSG00000022964
HTATIP2	HTATIP2	ENSMUSG00000021721	ENSMUSG00000038000
REXO4	REXO4	ENSMUSG00000042396	ENSMUSG00000030307
SNHG12	SNHG12	ENSMUSG00000101972	ENSMUSG00000095407
SRGAP1	SRGAP1	ENSMUSG00000044279	ENSMUSG00000054808
PEAK1	PEAK1	ENSMUSG00000087968	ENSMUSG00000034780
CIT	CIT	ENSMUSG00000103520	ENSMUSG00000050410
ITGB3	ITGB3	ENSMUSG00000102863	ENSMUSG00000038530
PCAT19	PCAT19	ENSMUSG00000043279	ENSMUSG00000046312
CREM	CREM	ENSMUSG00000039954	ENSMUSG00000066442
SMAD4	SMAD4	ENSMUSG00000026726	ENSMUSG00000025035
MED28	MED28	ENSMUSG00000026999	ENSMUSG00000034248
RIMBP2	RIMBP2	ENSMUSG00000016386	ENSMUSG00000024958
TGM2	TGM2	ENSMUSG00000075027	ENSMUSG00000030346
GIPR	GIPR	ENSMUSG00000032717	ENSMUSG00000085455
NFIX	NFIX	ENSMUSG00000021620	ENSMUSG00000032705
HDGFRP3	HDGFRP3	ENSMUSG00000051022	ENSMUSG00000026679
CHKA	CHKA	ENSMUSG00000104195	ENSMUSG00000040759
FBXL19-AS1	FBXL19-AS1	ENSMUSG00000020770	ENSMUSG00000079038
EMX2OS	EMX2OS	ENSMUSG00000040624	ENSMUSG00000086820
SNED1	SNED1	ENSMUSG00000099907	ENSMUSG00000049556
EP400NL	EP400NL	ENSMUSG00000028232	ENSMUSG00000032281
CUX1	CUX1	ENSMUSG00000026896	ENSMUSG00000029600
JPH1	JPH1	ENSMUSG00000092545	ENSMUSG00000074517
C1R	C1R	ENSMUSG00000029229	ENSMUSG00000086188
SPECC1	SPECC1	ENSMUSG00000027750	ENSMUSG00000103845
SLC43A1	SLC43A1	ENSMUSG00000029821	ENSMUSG00000058745
WDR66	WDR66	ENSMUSG00000006344	ENSMUSG00000052676
NKD2	NKD2	ENSMUSG00000070343	ENSMUSG00000025479
LRIG1	LRIG1	ENSMUSG00000056493	ENSMUSG00000015668
DEK	DEK	ENSMUSG00000021485	ENSMUSG00000060657
SHANK2	SHANK2	ENSMUSG00000072722	ENSMUSG00000030515
CHRAC1	CHRAC1	ENSMUSG00000090936	ENSMUSG00000097534
TRMT44	TRMT44	ENSMUSG00000022012	ENSMUSG00000097890
LRCH1	LRCH1	ENSMUSG00000062611	ENSMUSG00000025425
PABPN1	PABPN1	ENSMUSG00000026278	ENSMUSG00000055833
TRIM25	TRIM25	ENSMUSG00000069273	ENSMUSG00000104316
SV2C	SV2C	ENSMUSG00000062593	ENSMUSG00000037415
FAM83G	FAM83G	ENSMUSG00000070427	ENSMUSG00000049044
PM20D2	PM20D2	ENSMUSG00000027217	ENSMUSG00000029755
CNTFR	CNTFR	ENSMUSG00000087396	ENSMUSG00000060594
DNAAF5	DNAAF5	ENSMUSG00000102205	ENSMUSG00000048485
MZF1-AS1	MZF1-AS1	ENSMUSG00000063838	ENSMUSG00000030771
SHKBP1	SHKBP1	ENSMUSG00000062743	ENSMUSG00000004558
NUCB2	NUCB2	ENSMUSG00000019899	ENSMUSG00000041608
LOC105372795	LOC105372795	ENSMUSG00000034928	ENSMUSG00000043541
TAPT1-AS1	TAPT1-AS1	ENSMUSG00000079293	ENSMUSG00000019027
SNHG10	SNHG10	ENSMUSG00000022490	ENSMUSG00000101583
POLR1D	POLR1D	ENSMUSG00000026655	ENSMUSG00000037260
NKX2-2	NKX2-2	ENSMUSG00000089999	ENSMUSG00000000804
TRAM1	TRAM1	ENSMUSG00000022125	ENSMUSG00000095762
ELMSAN1	ELMSAN1	ENSMUSG00000024679	ENSMUSG00000020654
GABPB1	GABPB1	ENSMUSG00000042379	ENSMUSG00000055177
ZFC3H1	ZFC3H1	ENSMUSG00000027808	ENSMUSG00000054745
ADARB1	ADARB1	ENSMUSG00000039062	ENSMUSG00000002345
FLJ46906	FLJ46906	ENSMUSG00000103360	ENSMUSG00000054843
LINC01278	LINC01278	ENSMUSG00000049115	ENSMUSG00000021476
IFNAR1	IFNAR1	ENSMUSG00000058446	ENSMUSG00000032400
RBM25	RBM25	ENSMUSG00000001281	ENSMUSG00000022296
SREK1	SREK1	ENSMUSG00000093651	ENSMUSG00000071324
ZSCAN22	ZSCAN22	ENSMUSG00000087672	ENSMUSG00000030795
PBX3	PBX3	ENSMUSG00000027170	ENSMUSG00000056888
UNC13D	UNC13D	ENSMUSG00000039095	ENSMUSG00000060568
CEBPB	CEBPB	ENSMUSG00000058620	ENSMUSG00000055447
TMX1	TMX1	ENSMUSG00000082935	ENSMUSG00000022146
UBE2R2	UBE2R2	ENSMUSG00000097751	ENSMUSG00000029345
FYN	FYN	ENSMUSG00000091922	ENSMUSG00000024941
GRK5	GRK5	ENSMUSG00000044177	ENSMUSG00000085873
CNOT4	CNOT4	ENSMUSG00000041406	ENSMUSG00000065414
ISG20L2	ISG20L2	ENSMUSG00000074829	ENSMUSG00000022342
MCL1	MCL1	ENSMUSG00000052146	ENSMUSG00000020866
RAB21	RAB21	ENSMUSG00000054509	ENSMUSG00000028018
BAIAP2	BAIAP2	ENSMUSG00000029710	ENSMUSG00000097428
CCPG1	CCPG1	ENSMUSG00000046388	ENSMUSG00000056598
ZNF493	ZNF493	ENSMUSG00000021994	ENSMUSG00000087266
FAM196A	FAM196A	ENSMUSG00000020397	ENSMUSG00000020527
MYO9B	MYO9B	ENSMUSG00000030680	ENSMUSG00000049612
SHANK3	SHANK3	ENSMUSG00000029802	ENSMUSG00000036693
CMTM1	CMTM1	ENSMUSG00000021596	ENSMUSG00000098424
CNIH2	CNIH2	ENSMUSG00000099876	ENSMUSG00000029712
NPIPB3	NPIPB3	ENSMUSG00000029484	ENSMUSG00000059412
ADGRB1	ADGRB1	ENSMUSG00000029530	ENSMUSG00000041660
LRRC37B	LRRC37B	ENSMUSG00000047910	ENSMUSG00000001986
SNAPC2	SNAPC2	ENSMUSG00000024235	ENSMUSG00000031497
INPP5A	INPP5A	ENSMUSG00000085399	ENSMUSG00000082791
HSPB8	HSPB8	ENSMUSG00000041598	ENSMUSG00000041879
LOC100506730	LOC100506730	ENSMUSG00000084384	ENSMUSG00000038268
GPR35	GPR35	ENSMUSG00000030256	ENSMUSG00000085957
ANXA1	ANXA1	ENSMUSG00000063286	ENSMUSG00000097683
C16orf72	C16orf72	ENSMUSG00000008333	ENSMUSG00000057924
SLAIN2	SLAIN2	ENSMUSG00000020437	ENSMUSG00000033316
RPL14	RPL14	ENSMUSG00000098739	ENSMUSG00000078640
DSCAM-IT1	DSCAM-IT1	ENSMUSG00000055319	ENSMUSG00000021791
CBFA2T2	CBFA2T2	ENSMUSG00000086763	ENSMUSG00000024292
CHERP	CHERP	ENSMUSG00000031387	ENSMUSG00000070883
PTCHD2	PTCHD2	ENSMUSG00000042292	ENSMUSG00000003099
LSM12	LSM12	ENSMUSG00000044813	ENSMUSG00000050974
CROCCP2	CROCCP2	ENSMUSG00000026989	ENSMUSG00000030842
CDC25B	CDC25B	ENSMUSG00000022414	ENSMUSG00000050747
AKAP12	AKAP12	ENSMUSG00000048347	ENSMUSG00000073805
C5orf24	C5orf24	ENSMUSG00000030579	ENSMUSG00000027270
FAR2P2	FAR2P2	ENSMUSG00000089742	ENSMUSG00000050587
SLC16A10	SLC16A10	ENSMUSG00000086614	ENSMUSG00000027349
MIER2	MIER2	ENSMUSG00000023886	ENSMUSG00000102697
MPRIP	MPRIP	ENSMUSG00000061878	ENSMUSG00000031847
RC3H1	RC3H1	ENSMUSG00000064999	ENSMUSG00000031374
LOC105447645	LOC105447645	ENSMUSG00000027404	ENSMUSG00000039960
SOCS4	SOCS4	ENSMUSG00000042558	ENSMUSG00000091476
ZYX	ZYX	ENSMUSG00000040055	ENSMUSG00000081739
LOC642776	LOC642776	ENSMUSG00000093383	ENSMUSG00000052407
MUC6	MUC6	ENSMUSG00000031754	ENSMUSG00000042557
HP1BP3	HP1BP3	ENSMUSG00000020473	ENSMUSG00000029819
FOXJ2	FOXJ2	ENSMUSG00000047712	ENSMUSG00000037846
PRR16	PRR16	ENSMUSG00000000325	ENSMUSG00000020793
GPR68	GPR68	ENSMUSG00000029571	ENSMUSG00000028262
SHE	SHE	ENSMUSG00000010307	ENSMUSG00000032743
LATS2	LATS2	ENSMUSG00000034911	ENSMUSG00000021250
IGFBP3	IGFBP3	ENSMUSG00000021917	ENSMUSG00000070271
ARX	ARX	ENSMUSG00000074274	ENSMUSG00000044037
KCNC1	KCNC1	ENSMUSG00000022674	ENSMUSG00000035849
SAMD4A	SAMD4A	ENSMUSG00000032436	ENSMUSG00000048004
CDC6	CDC6	ENSMUSG00000069919	ENSMUSG00000006784
TAPT1	TAPT1	ENSMUSG00000018923	ENSMUSG00000091457
GABPB2	GABPB2	ENSMUSG00000095315	ENSMUSG00000024899
ZNF579	ZNF579	ENSMUSG00000020186	ENSMUSG00000097469
METTL7A	METTL7A	ENSMUSG00000065922	ENSMUSG00000057265
ZNF680	ZNF680	ENSMUSG00000063334	ENSMUSG00000039977
LTBP2	LTBP2	ENSMUSG00000069917	ENSMUSG00000023968
ZSCAN26	ZSCAN26	ENSMUSG00000091561	ENSMUSG00000009281
CHTOP	CHTOP	ENSMUSG00000031613	ENSMUSG00000097825
EMILIN1	EMILIN1	ENSMUSG00000040373	ENSMUSG00000057594
ERRFI1	ERRFI1	ENSMUSG00000036986	ENSMUSG00000103147
CXCL2	CXCL2	ENSMUSG00000085705	ENSMUSG00000044068
NXF1	NXF1	ENSMUSG00000037552	ENSMUSG00000032066
TMEM57	TMEM57	ENSMUSG00000063611	ENSMUSG00000026839
CRABP2	CRABP2	ENSMUSG00000091864	ENSMUSG00000025551
KLHL6	KLHL6	ENSMUSG00000032754	ENSMUSG00000037674
CP	CP	ENSMUSG00000052135	ENSMUSG00000027955
ERICH1	ERICH1	ENSMUSG00000021094	ENSMUSG00000086873
LINC01354	LINC01354	ENSMUSG00000044447	ENSMUSG00000027867
SDPR	SDPR	ENSMUSG00000042079	ENSMUSG00000024516
TEP1	TEP1	ENSMUSG00000037860	ENSMUSG00000097413
GPNMB	GPNMB	ENSMUSG00000051906	ENSMUSG00000032514
ADCY10P1	ADCY10P1	ENSMUSG00000029535	ENSMUSG00000073761
HSP90B1	HSP90B1	ENSMUSG00000080776	ENSMUSG00000061603
VAV3	VAV3	ENSMUSG00000025498	ENSMUSG00000097734
UTS2R	UTS2R	ENSMUSG00000102776	ENSMUSG00000034164
LMO2	LMO2	ENSMUSG00000104204	ENSMUSG00000040564
RPS25	RPS25	ENSMUSG00000090799	ENSMUSG00000027849
WEE1	WEE1	ENSMUSG00000044876	ENSMUSG00000069763
PTGS2	PTGS2	ENSMUSG00000084873	ENSMUSG00000084241
PARD6G	PARD6G	ENSMUSG00000019235	ENSMUSG00000015702
ZNF846	ZNF846	ENSMUSG00000054404	ENSMUSG00000000594
PMEPA1	PMEPA1	ENSMUSG00000027932	ENSMUSG00000048911
HAUS8	HAUS8	ENSMUSG00000021631	ENSMUSG00000101337
GNB3	GNB3	ENSMUSG00000060703	ENSMUSG00000004151
FGFR1OP	FGFR1OP	ENSMUSG00000045071	ENSMUSG00000039178
PPID	PPID	ENSMUSG00000047246	ENSMUSG00000024900
ZNF430	ZNF430	ENSMUSG00000037089	ENSMUSG00000034525
XAF1	XAF1	ENSMUSG00000083377	ENSMUSG00000060477
CCNA2	CCNA2	ENSMUSG00000009633	ENSMUSG00000024176
RRAS	RRAS	ENSMUSG00000028273	ENSMUSG00000033319
HNRNPAB	HNRNPAB	ENSMUSG00000096948	ENSMUSG00000094626
PPP1R13L	PPP1R13L	ENSMUSG00000072066	ENSMUSG00000049551
PLIN2	PLIN2	ENSMUSG00000044456	ENSMUSG00000102760
NFAT5	NFAT5	ENSMUSG00000104241	ENSMUSG00000073424
ORAI2	ORAI2	ENSMUSG00000040170	ENSMUSG00000038756
CACNA1A	CACNA1A	ENSMUSG00000031955	ENSMUSG00000045467
CFH	CFH	ENSMUSG00000034127	ENSMUSG00000055612
SNAP23	SNAP23	ENSMUSG00000039001	ENSMUSG00000037868
PKNOX1	PKNOX1	ENSMUSG00000104063	ENSMUSG00000033365
CARD9	CARD9	ENSMUSG00000058587	ENSMUSG00000006649
ZNF781	ZNF781	ENSMUSG00000022443	ENSMUSG00000055254
LINC00342	LINC00342	ENSMUSG00000082099	ENSMUSG00000075553
ZFP69B	ZFP69B	ENSMUSG00000033355	ENSMUSG00000039953
MKL1	MKL1	ENSMUSG00000046404	ENSMUSG00000030088
FABP5	FABP5	ENSMUSG00000030847	ENSMUSG00000103181
KCNC3	KCNC3	ENSMUSG00000091971	ENSMUSG00000000167
SOX2	SOX2	ENSMUSG00000021285	ENSMUSG00000063049
GATA2-AS1	GATA2-AS1	ENSMUSG00000089989	ENSMUSG00000000126
MGC16025	MGC16025	ENSMUSG00000056737	ENSMUSG00000103310
TLE3	TLE3	ENSMUSG00000044022	ENSMUSG00000098789
TPP1	TPP1	ENSMUSG00000093528	ENSMUSG00000041674
MFI2-AS1	MFI2-AS1	ENSMUSG00000052188	ENSMUSG00000087601
CDC37L1	CDC37L1	ENSMUSG00000044337	ENSMUSG00000021258
PSME2	PSME2	ENSMUSG00000033182	ENSMUSG00000068184
ACBD3	ACBD3	ENSMUSG00000102357	ENSMUSG00000029790
MSI2	MSI2	ENSMUSG00000040711	ENSMUSG00000097728
MBD2	MBD2	ENSMUSG00000087594	ENSMUSG00000045092
ZNF577	ZNF577	ENSMUSG00000021482	ENSMUSG00000019731
C15orf39	C15orf39	ENSMUSG00000097416	ENSMUSG00000017428
IFRD1	IFRD1	ENSMUSG00000024727	ENSMUSG00000025081
MAP4K4	MAP4K4	ENSMUSG00000024072	ENSMUSG00000029062
ANP32A	ANP32A	ENSMUSG00000036123	ENSMUSG00000050147
GS1-124K5.11	GS1-124K5.11	ENSMUSG00000028654	ENSMUSG00000027890
PLOD3	PLOD3	ENSMUSG00000089767	ENSMUSG00000015484
C9orf172	C9orf172	ENSMUSG00000062353	ENSMUSG00000042707
OTUD6B	OTUD6B	ENSMUSG00000002603	ENSMUSG00000090698
ZNF829	ZNF829	ENSMUSG00000031377	ENSMUSG00000094257
GTF2IRD2	GTF2IRD2	ENSMUSG00000074088	ENSMUSG00000097915
CCDC92	CCDC92	ENSMUSG00000057286	ENSMUSG00000083289
EPN3	EPN3	ENSMUSG00000044894	ENSMUSG00000064307
HAUS3	HAUS3	ENSMUSG00000023249	ENSMUSG00000091534
VPS54	VPS54	ENSMUSG00000031637	ENSMUSG00000003974
PRDX6	PRDX6	ENSMUSG00000085583	ENSMUSG00000059995
MFSD2A	MFSD2A	ENSMUSG00000009670	ENSMUSG00000005125
REL	REL	ENSMUSG00000004791	ENSMUSG00000041358
C20orf24	C20orf24	ENSMUSG00000037221	ENSMUSG00000073650
FBXO32	FBXO32	ENSMUSG00000102145	ENSMUSG00000039218
PRPF3	PRPF3	ENSMUSG00000062101	ENSMUSG00000034584
MORC2	MORC2	ENSMUSG00000043421	ENSMUSG00000017390
HSD17B7P2	HSD17B7P2	ENSMUSG00000097546	ENSMUSG00000102356
NOL7	NOL7	ENSMUSG00000086629	ENSMUSG00000032181
ZFP36	ZFP36	ENSMUSG00000055216	ENSMUSG00000080540
SYTL3	SYTL3	ENSMUSG00000006014	ENSMUSG00000091415
RNF208	RNF208	ENSMUSG00000056899	ENSMUSG00000097113
ARHGAP5	ARHGAP5	ENSMUSG00000000889	ENSMUSG00000085186
CSPP1	CSPP1	ENSMUSG00000039831	ENSMUSG00000016179
SH3GL1	SH3GL1	ENSMUSG00000040552	ENSMUSG00000074457
NPR2	NPR2	ENSMUSG00000085936	ENSMUSG00000036402
SSH1	SSH1	ENSMUSG00000062284	ENSMUSG00000036949
FAM207A	FAM207A	ENSMUSG00000030336	ENSMUSG00000030303
PRRG3	PRRG3	ENSMUSG00000030796	ENSMUSG00000048388
PFKFB3	PFKFB3	ENSMUSG00000056071	ENSMUSG00000097403
SAMD4B	SAMD4B	ENSMUSG00000048612	ENSMUSG00000054594
TGFBR2	TGFBR2	ENSMUSG00000038893	ENSMUSG00000003269
ITPKB	ITPKB	ENSMUSG00000060678	ENSMUSG00000062510
HIATL2	HIATL2	ENSMUSG00000050628	ENSMUSG00000036915
SFMBT2	SFMBT2	ENSMUSG00000051579	ENSMUSG00000103255
PRR14	PRR14	ENSMUSG00000104262	ENSMUSG00000039982
ARHGAP42	ARHGAP42	ENSMUSG00000102257	ENSMUSG00000017724
SRRD	SRRD	ENSMUSG00000021898	ENSMUSG00000045903
CCDC40	CCDC40	ENSMUSG00000034205	ENSMUSG00000026678
ZNF366	ZNF366	ENSMUSG00000033987	ENSMUSG00000092349
PTBP2	PTPRM	ENSMUSG00000025200	ENSMUSG00000070891
EFNA3	MRM1	ENSMUSG00000098925	ENSMUSG00000047671
CRIPAK	AHCY	ENSMUSG00000089967	ENSMUSG00000075478
GANAB	VPS33A	ENSMUSG00000021811	ENSMUSG00000078838
CCDC173	SIDT1	ENSMUSG00000091523	ENSMUSG00000005360
GNAQ	FGF12	ENSMUSG00000030543	ENSMUSG00000019850
COX8A	SDHB	ENSMUSG00000020063	ENSMUSG00000025702
VBP1	CBLN2	ENSMUSG00000025366	ENSMUSG00000027977
GTF2E2	CDH10	ENSMUSG00000028070	ENSMUSG00000024403
FTO	PSMD13	ENSMUSG00000099875	ENSMUSG00000062591
LUC7L3	PINK1	ENSMUSG00000097253	ENSMUSG00000062480
FTL	NUTM2D	ENSMUSG00000029603	ENSMUSG00000044952
FBXL2	MPPE1	ENSMUSG00000104018	ENSMUSG00000035109
PRKAA1	POLA2	ENSMUSG00000087307	ENSMUSG00000028184
NCOA4	ZNF136	ENSMUSG00000035969	ENSMUSG00000063652
ANP32C	PPT1	ENSMUSG00000085819	ENSMUSG00000056222
SNRPC	FANCM	ENSMUSG00000041777	ENSMUSG00000028194
CD274	HMP19	ENSMUSG00000086361	ENSMUSG00000034394
ARC	KLHL12	ENSMUSG00000104374	ENSMUSG00000037139
NAT16	MAG	ENSMUSG00000078151	ENSMUSG00000026831
LETMD1	LOC403323	ENSMUSG00000103506	ENSMUSG00000028680
ZBTB16	SEMA3E	ENSMUSG00000080848	ENSMUSG00000006906
SLC17A7	FAM53A	ENSMUSG00000030681	ENSMUSG00000047643
KLHL9	ZNF551	ENSMUSG00000022108	ENSMUSG00000036598
PRKAR1B	GPR107	ENSMUSG00000085071	ENSMUSG00000024654
LIN54	DHFRL1	ENSMUSG00000032652	ENSMUSG00000000739
FOPNL	SNX17	ENSMUSG00000031822	ENSMUSG00000081370
MTMR6	DIS3L	ENSMUSG00000039477	ENSMUSG00000037613
HERC2	PEX1	ENSMUSG00000024319	ENSMUSG00000034706
IL3RA	PAMR1	ENSMUSG00000103309	ENSMUSG00000100303
LINC01024	CISD3	ENSMUSG00000101849	ENSMUSG00000050423
LIN7B	KCTD20	ENSMUSG00000022177	ENSMUSG00000087496
CCSAP	FARP2	ENSMUSG00000089791	ENSMUSG00000058743
TDRD5	PXMP4	ENSMUSG00000038517	ENSMUSG00000083864
DBX2	PAFAH1B2	ENSMUSG00000068220	ENSMUSG00000024479
SESN2	OSGEPL1	ENSMUSG00000016427	ENSMUSG00000030894
SERPINA3	KIRREL2	ENSMUSG00000029528	ENSMUSG00000050321
ZNF804B	DCC	ENSMUSG00000005465	ENSMUSG00000014361
SDC2	PLCXD2	ENSMUSG00000043631	ENSMUSG00000047867
SLC12A8	TSTD1	ENSMUSG00000037936	ENSMUSG00000032530
KAT2A	CPNE7	ENSMUSG00000103804	ENSMUSG00000039748
C16orf59	NOP9	ENSMUSG00000038296	ENSMUSG00000030235
SORBS1	LRRC20	ENSMUSG00000050856	ENSMUSG00000056771
PCDHGC4	TUBG1	ENSMUSG00000002486	ENSMUSG00000074252
LOC100289580	LTN1	ENSMUSG00000050315	ENSMUSG00000058626
NIPBL	ALKBH2	ENSMUSG00000096883	ENSMUSG00000097216
WIPF3	NDUFAF1	ENSMUSG00000046280	ENSMUSG00000068744
KCNQ1OT1	SSR4P1	ENSMUSG00000023022	ENSMUSG00000077980
BAG2	HLA-DMA	ENSMUSG00000029772	ENSMUSG00000034449
ACTR1A	HSD11B1L	ENSMUSG00000048310	ENSMUSG00000086342
PTPN20	TF	ENSMUSG00000020420	ENSMUSG00000083049
LOC100129034	GJB1	ENSMUSG00000005054	ENSMUSG00000074657
SAMD12	KLHL4	ENSMUSG00000060467	ENSMUSG00000029657
ATE1	ACLY	ENSMUSG00000062944	ENSMUSG00000037712
MTRF1L	FUT1	ENSMUSG00000102664	ENSMUSG00000096931
ZNF316	DENND6B	ENSMUSG00000031548	ENSMUSG00000020733
LOC729732	COPS4	ENSMUSG00000037801	ENSMUSG00000039194
ERO1B	BCAP29	ENSMUSG00000068079	ENSMUSG00000061086
DDIT4L	COQ4	ENSMUSG00000030744	ENSMUSG00000024670
TSPAN3	DEPDC5	ENSMUSG00000032735	ENSMUSG00000033208
NFU1	SNRPN	ENSMUSG00000042988	ENSMUSG00000087383
GOLPH3	LSM2	ENSMUSG00000027639	ENSMUSG00000036890
ANO7	C14orf79	ENSMUSG00000039958	ENSMUSG00000035964
PDIA6	OBFC1	ENSMUSG00000075391	ENSMUSG00000017978
CYP4F3	DHDDS	ENSMUSG00000019326	ENSMUSG00000063297
CD163	NOL6	ENSMUSG00000058258	ENSMUSG00000030465
STARD10	DPP10	ENSMUSG00000038679
RAB3GAP2	MCM6	ENSMUSG00000023192
PDIA5	AASDHPPT	ENSMUSG00000081052
CDH8	COPG2	ENSMUSG00000052504
FZD8	MAP10	ENSMUSG00000027811
FAHD2CP	SCN1A	ENSMUSG00000103049
HGSNAT	NELFE	ENSMUSG00000071528
EIF3K	GAA	ENSMUSG00000058546
NANOS3	EML2	ENSMUSG00000078920
CACNA1F	ATP6V1D	ENSMUSG00000036782
FAM71F2	CDH18	ENSMUSG00000049404
ACOT8	RAB3GAP1	ENSMUSG00000044164
GOLPH3L	BIRC6	ENSMUSG00000086324
GNG5	FSTL5	ENSMUSG00000040007
CATSPERG	ATRNL1	ENSMUSG00000102142
HSDL1	DPP8	ENSMUSG00000090272
PPME1	TKFC	ENSMUSG00000078588
AKIRIN2	FIG4	ENSMUSG00000068854
SVIL	SMU1	ENSMUSG00000081855
CDR1	USP11	ENSMUSG00000014426
NHSL1	SPTLC2	ENSMUSG00000012483
TRIM54	CARNS1	ENSMUSG00000039133
CNTNAP4	RBM11	ENSMUSG00000073489
NDUFAF3	HERC6	ENSMUSG00000055093
RNMT	PMS2	ENSMUSG00000074001
MRPL18	DDX1	ENSMUSG00000092837
HDAC11	TDO2	ENSMUSG00000090946
GPS1	PHOSPHO1	ENSMUSG00000102153
KCNAB1	PTPRK	ENSMUSG00000072761
B3GALT2	RANBP17	ENSMUSG00000074024
RITA1	B4GALT7	ENSMUSG00000097820
ATL1	SLC12A5	ENSMUSG00000101587
RPA3	MIEF2	ENSMUSG00000074405
LACTB	LY6H	ENSMUSG00000070509
KCND3	PFKL	ENSMUSG00000092827
SLC16A9	TECPR2	ENSMUSG00000104427
BLOC1S3	MX2	ENSMUSG00000035456
RAB17	MIR4500HG	ENSMUSG00000046387
TRPT1	MEGF8	ENSMUSG00000038766
TIMM44	STOML2	ENSMUSG00000025519
TRMU	TRMT2A	ENSMUSG00000087202
PRPF4	NXPH3	ENSMUSG00000041378
PROSER1	WIBG	ENSMUSG00000020034
B4GALNT3	PPCS	ENSMUSG00000031950
FRY	FAM163A	ENSMUSG00000053012
HMGCL	ATP5H	ENSMUSG00000015243
SH3GL1P1	P2RX5	ENSMUSG00000030793
AURKAPS1	PPOX	ENSMUSG00000015363
MIR100HG	ZNF624	ENSMUSG00000028919
DNAJB14	PKM	ENSMUSG00000095115
OAT	TRAM1L1	ENSMUSG00000039323
ITPA	PPIA	ENSMUSG00000061330
ACVR1	NCAM2	ENSMUSG00000044330
PLLP	OBSL1	ENSMUSG00000084104
MORC4	CLCN5	ENSMUSG00000058833
FOSL1	VPS8	ENSMUSG00000086583
ZDHHC17	ICA1	ENSMUSG00000085627
LINC00959	PIGQ	ENSMUSG00000041695
ZEB1-AS1	SLC4A8	ENSMUSG00000000827
TUBGCP6	NBAS	ENSMUSG00000099190
UBTD2	OPRK1	ENSMUSG00000003872
ATP6V1E1	ATP5F1	ENSMUSG00000026739
SLC25A41	CYB5R2	ENSMUSG00000056870
TICAM2	SEMA3C	ENSMUSG00000073010
MEG8	NIT1	ENSMUSG00000027931
ECI2	PNMA2	ENSMUSG00000041671
RIMS3	EIF2B3	ENSMUSG00000048251
CDS2	GLG1	ENSMUSG00000029402
FANCD2	TRPC1	ENSMUSG00000074364
NIPAL4	CHN1	ENSMUSG00000041235
PTBP1	KLHDC3	ENSMUSG00000080791
TTC30B	METTL8	ENSMUSG00000025812
SCARNA9	LRRC14	ENSMUSG00000021998
JPH4	ENPP6	ENSMUSG00000104231
BRMS1L	APBA2	ENSMUSG00000059498
ATAD3C	PFDN6	ENSMUSG00000073147
DPH6-AS1	ACADSB	ENSMUSG00000053613
GMPPA	APH1B	ENSMUSG00000016559
CACNA1G	GLDN	ENSMUSG00000024301
SPACA6P-AS	RASL11A	ENSMUSG00000043557
SERPINI1	KIAA0368	ENSMUSG00000013367
SCARNA7	CIDEA	ENSMUSG00000030720
SEC23A	SMIM10L2A	ENSMUSG00000052373
LINC01310	ATAD1	ENSMUSG00000008999
DYNC1H1	DDOST	ENSMUSG00000025956
SORBS3	ROBO2	ENSMUSG00000100120
MOXD1	EPM2A	ENSMUSG00000085093
EIF4H	GNA15	ENSMUSG00000004266
NUFIP2	DCAF6	ENSMUSG00000086539
LOC100505942	SMIM10L2B	ENSMUSG00000020363
MRPS7	MCTS1	ENSMUSG00000085962
PCDHAC2	FAM69A	ENSMUSG00000025357
TOMM20	RAB37	ENSMUSG00000032024
ZNF18	GTF2IP1	ENSMUSG00000035295
FARSB	ZNF658	ENSMUSG00000043753
TM2D3	STX3	ENSMUSG00000104197
RABGGTA	PIP4K2B	ENSMUSG00000090000
ZNF689	DDX28	ENSMUSG00000065014
DCAF4	OTUB2	ENSMUSG00000050288
PDS5A	STK25	ENSMUSG00000084866
TMEM165	DSTYK	ENSMUSG00000098087
SPAG6	AGK	ENSMUSG00000031885
CDH6	ORC4	ENSMUSG00000056738
IDH3B	HYAL1	ENSMUSG00000030643
RAB24	CYB5D2	ENSMUSG00000072723
AKT1S1	ISCU	ENSMUSG00000075376
LRRC57	BCAS3	ENSMUSG00000089760
PVRIG	RHOBTB2	ENSMUSG00000030887
ZNF230	WDR11	ENSMUSG00000049686
SYP	MICU1	ENSMUSG00000086283
DYNLL2	MCF2	ENSMUSG00000087306
UBXN4	CRMP1	ENSMUSG00000037624
FAM13A	NDUFB10	ENSMUSG00000098702
GRIA2	SLC39A10	ENSMUSG00000081974
AGTPBP1	BEX5	ENSMUSG00000022026
VWA8	ACP2	ENSMUSG00000028820
POLR2J	ERBB3	ENSMUSG00000020950
ATP2B1	PLK4	ENSMUSG00000031207
FLT3	NOMO2	ENSMUSG00000029759
GPRIN3	RPS9	ENSMUSG00000028784
EIF1B	AGA	ENSMUSG00000030748
ZNF768	ULK2	ENSMUSG00000040584
GLS2	WDR36	ENSMUSG00000023892
ZNHIT3	WDR24	ENSMUSG00000038462
CCDC107	NLRX1	ENSMUSG00000040146
ATP5I	RTP1	ENSMUSG00000081996
GJC2	PHKG2	ENSMUSG00000058975
GRSF1	PMPCB	ENSMUSG00000039116
RFTN2	PRC1	ENSMUSG00000064288
RNF215	SETDB1	ENSMUSG00000030747
TNFSF12	GPX4	ENSMUSG00000089662
IFITM3	TMEM9	ENSMUSG00000050963
LINC01301	MIR4787	ENSMUSG00000021273
SMAD3	CPSF3	ENSMUSG00000026303
ZNF552	GCDH	ENSMUSG00000052684
MURC	COX15	ENSMUSG00000035745
MYO9A	DCHS2	ENSMUSG00000029455
PRRT3-AS1	URB2	ENSMUSG00000031388
DDRGK1	TBCB	ENSMUSG00000031024
LHX6	NBEA	ENSMUSG00000039286
MTMR2	CDKN3	ENSMUSG00000043498
CLPB	HDLBP	ENSMUSG00000001419
IVD	LOC101927641	ENSMUSG00000046167
DGKA	KIF19	ENSMUSG00000053647
GABRA1	ADTRP	ENSMUSG00000090743
ERCC6L2	RNFT2	ENSMUSG00000083027
POP7	UROS	ENSMUSG00000020409
NRG3	INPP5F	ENSMUSG00000049517
GGNBP2	PARPBP	ENSMUSG00000041845
CAMK2G	ATG9B	ENSMUSG00000024979
EVL	PEX7	ENSMUSG00000051978
TMEM106A	PTPRD	ENSMUSG00000067916
PRR12	GTF2H5	ENSMUSG00000086350
TAF7	IRF2BP1	ENSMUSG00000064289
NLE1	EPHA10	ENSMUSG00000073131
PSPH	SCOC	ENSMUSG00000025020
GLCE	MEF2C	ENSMUSG00000071234
TSPAN14	CAMK2B	ENSMUSG00000032363
RARA	NR2F1-AS1	ENSMUSG00000082044
USP46-AS1	NDRG4	ENSMUSG00000027579
PAX7	ALS2	ENSMUSG00000001123
PROSER3	PXN-AS1	ENSMUSG00000002059
ZNF765	ZNF555	ENSMUSG00000026977
TPST2	ZNF512B	ENSMUSG00000101365
SDR16C5	PSMD14	ENSMUSG00000069266
TRPV2	AP1B1	ENSMUSG00000002688
MRPS23	PHKB	ENSMUSG00000103910
PDCD6	KLHL35	ENSMUSG00000021131
PARD6G-AS1	SLC8A1	ENSMUSG00000021469
CEBPZOS	GAS7	ENSMUSG00000097326
SNAI3-AS1	NDUFA6	ENSMUSG00000007888
C18orf25	STAT4	ENSMUSG00000081309
GPD1L	C16orf13	ENSMUSG00000038593
C1orf226	FREM1	ENSMUSG00000000581
PPP2R3A	SYT4	ENSMUSG00000035594
TMEM80	RFPL1S	ENSMUSG00000041025
NXPH4	FAM81A	ENSMUSG00000056214
RANBP6	TSNAX	ENSMUSG00000033777
CASP7	MBTPS2	ENSMUSG00000084350
SMG1	FUCA1	ENSMUSG00000030717
NAV2-AS2	HYLS1	ENSMUSG00000031520
ANAPC16	MTX1	ENSMUSG00000070524
TXNDC12	CHRNB2	ENSMUSG00000013701
N6AMT1	VPS51	ENSMUSG00000098158
LSAMP	ALDH5A1	ENSMUSG00000019261
EBLN2	HENMT1	ENSMUSG00000056260
SLC35C2	RAC3	ENSMUSG00000007655
LOC439933	DNAJC13	ENSMUSG00000045877
ERI3-IT1	ITGAE	ENSMUSG00000103552
FHOD1	MYADML2	ENSMUSG00000085958
NR2F6	NOSTRIN	ENSMUSG00000034330
KCNG3	TRIM36	ENSMUSG00000052557
C1QL2	TC2N	ENSMUSG00000103493
KLHL25	CSRNP3	ENSMUSG00000060487
L3MBTL3	ELP3	ENSMUSG00000040883
KLHL22	PRR22	ENSMUSG00000064317
CYC1	CLTCL1	ENSMUSG00000034612
ABCB8	IQGAP3	ENSMUSG00000038587
RCAN1	FOCAD	ENSMUSG00000031453
ABHD11	ZNF687	ENSMUSG00000042757
PPP4R3B	NDUFS7	ENSMUSG00000050914
TMEM177	DGCR2	ENSMUSG00000062785
PHF8	GALC	ENSMUSG00000051730
C10orf10	MRPL38	ENSMUSG00000073374
FDXACB1	SULF1	ENSMUSG00000036863
AKAP8L	ATP5G3	ENSMUSG00000036620
GBA	KNTC1	ENSMUSG00000097509
CD40	ZDHHC4	ENSMUSG00000024912
PREPL	LCMT2	ENSMUSG00000091028
MTX3	EPHA4	ENSMUSG00000071419
ZBTB7A	ARMC6	ENSMUSG00000045776
RAB27B	PPP1R11	ENSMUSG00000087588
SOX21-AS1	MPEG1	ENSMUSG00000044501
TOE1	C12orf4	ENSMUSG00000067199
VPS26A	TUBGCP2	ENSMUSG00000102009
PRDX2	ENTPD4	ENSMUSG00000084149
KLF10	TM7SF2	ENSMUSG00000074570
SIGLEC9	TRAPPC9	ENSMUSG00000010797
PNPLA2	LNX1	ENSMUSG00000035863
VPS39	URM1	ENSMUSG00000101133
FBXO27	SNRK	ENSMUSG00000024526
NFS1	ZCCHC12	ENSMUSG00000026628
XPNPEP3	AP4B1	ENSMUSG00000005514
GSAP	FAM131B	ENSMUSG00000031109
ZNF890P	DNAH7	ENSMUSG00000027162
CDKL1	RBM43	ENSMUSG00000038388
TPM4	RRAGB	ENSMUSG00000075463
MARK4	PTPDC1	ENSMUSG00000033342
CYP4F11	SLC25A10	ENSMUSG00000031392
GPR179	PPEF1	ENSMUSG00000102672
HS3ST3A1	MPP2	ENSMUSG00000034732
RNF149	LAMB1	ENSMUSG00000083287
ZNF596	CDKN1C	ENSMUSG00000097441
BRD7	DPY19L1	ENSMUSG00000007805
ALKBH3	CYB5R1	ENSMUSG00000080832
KIAA0100	NHLRC3	ENSMUSG00000104116
CDH12	MFN2	ENSMUSG00000044006
TPGS1	VWA9	ENSMUSG00000030064
GPC4	KIAA0319	ENSMUSG00000035890
SH3RF3	HPDL	ENSMUSG00000074479
TCF7L1	COA7	ENSMUSG00000000318
RFT1	ERBB4	ENSMUSG00000081603
PKD2	MGST3	ENSMUSG00000046585
DNMBP	DIRAS2	ENSMUSG00000001761
CCDC57	FAM73A	ENSMUSG00000000579
WDR13	ORC3	ENSMUSG00000030703
COL7A1	SND1	ENSMUSG00000026039
RABL2B	ATAD3A	ENSMUSG00000104140
FBL	ACACA	ENSMUSG00000036840
CERS1	ITFG1	ENSMUSG00000079641
EXOSC9	PLEKHG4	ENSMUSG00000092286
RBFOX3	AMIGO1	ENSMUSG00000039783
SGK3	CCR6	ENSMUSG00000005373
PTN	EML1	ENSMUSG00000036282
CYB561	NT5DC1	ENSMUSG00000034006
ACSL4	DYSF	ENSMUSG00000039065
PDLIM1	HYAL2	ENSMUSG00000031197
RHOF	OPALIN	ENSMUSG00000082820
ARSG	MFSD11	ENSMUSG00000005087
DMKN	TOMM70A	ENSMUSG00000066798
C16orf87	SDHA	ENSMUSG00000074092
PPP2R2B	MMS19	ENSMUSG00000103657
KBTBD7	NDUFS2	ENSMUSG00000047654
PRPS1	LNP1	ENSMUSG00000043858
TCAF1	TBCC	ENSMUSG00000097336
CTSF	ZNF780A	ENSMUSG00000020492
ACAD9	NCAPG2	ENSMUSG00000072774
CFAP36	CLTC	ENSMUSG00000076269
L3MBTL2	SLC27A4	ENSMUSG00000097350
TEX2	NDUFA10	ENSMUSG00000052681
WNT16	PFKFB2	ENSMUSG00000066306
FAM86EP	WDR75	ENSMUSG00000057137
USE1	GRM3	ENSMUSG00000065608
LRCH2	BEX2	ENSMUSG00000028882
TMEM47	NIPAL3	ENSMUSG00000057722
PRRC2C	DPH2	ENSMUSG00000055302
MT1G	GRK6	ENSMUSG00000042851
SLC17A8	DHPS	ENSMUSG00000042178
TNFRSF10D	LSM8	ENSMUSG00000028795
RAB2B	GAMT	ENSMUSG00000000355
SDC3	MBOAT1	ENSMUSG00000100130
MDH2	ADAM15	ENSMUSG00000059883
TTC13	C3orf18	ENSMUSG00000031004
BABAM1	NUBPL	ENSMUSG00000067158
SYDE2	ATXN7L3B	ENSMUSG00000095588
FAM193B	HMGCLL1	ENSMUSG00000028249
COA3	RXRB	ENSMUSG00000022346
NRF1	IBTK	ENSMUSG00000041650
SFT2D2	DUS2	ENSMUSG00000005763
UCP3	UQCRC2	ENSMUSG00000042284
PPP1R14B	B4GAT1	ENSMUSG00000075284
MAMDC4	HSPA12A	ENSMUSG00000067929
MAGED2	CORO2A	ENSMUSG00000060257
HLCS	MADD	ENSMUSG00000034413
TNS1	MTCH2	ENSMUSG00000030924
MAF	CHL1	ENSMUSG00000027245
CROCCP3	KIT	ENSMUSG00000021606
GLTSCR1	HIST1H4C	ENSMUSG00000032698
APOC1	ACTR6	ENSMUSG00000042745
SCAMP1	GALNT6	ENSMUSG00000064380
LINCR-0001	APRT	ENSMUSG00000057963
FLRT3	GBAS	ENSMUSG00000094377
ZNF627	EXTL3	ENSMUSG00000097793
ZNRF3	DIABLO	ENSMUSG00000055489
ENDOG	PWP1	ENSMUSG00000032968
DOLPP1	GPAA1	ENSMUSG00000034165
LANCL1	WDR7	ENSMUSG00000037857
PTP4A2	EMC1	ENSMUSG00000039041
EFCAB5	SPHKAP	ENSMUSG00000005442
ITCH	TTC30A	ENSMUSG00000002205
STK17A	PIK3R4	ENSMUSG00000085072
ZNF814	ATG14	ENSMUSG00000080896
CSRNP1	P2RY13	ENSMUSG00000103937
CYP4X1	SKIV2L	ENSMUSG00000032816
TGFB3	ZNF536	ENSMUSG00000031351
C22orf34	PRKCQ	ENSMUSG00000020873
ARHGAP20	FAM69B	ENSMUSG00000026923
CMTM5	GPR61	ENSMUSG00000100302
SRC	TMEM18	ENSMUSG00000040818
MAP4K5	PRSS54	ENSMUSG00000027611
IGSF8	MB21D2	ENSMUSG00000049799
PVALB	MOAP1	ENSMUSG00000037075
LRTOMT	TRIM27	ENSMUSG00000002550
LTBP3	NSF	ENSMUSG00000061477
PIGO	WDR61	ENSMUSG00000081058
RMDN3	CLEC9A	ENSMUSG00000015405
SMS	MTHFD1	ENSMUSG00000029648
SBF1	ASIC2	ENSMUSG00000040680
ALG5	SLC17A6	ENSMUSG00000075701
PXDC1	MEI1	ENSMUSG00000084064
CCDC3	IFIT1	ENSMUSG00000055632
EBF1	XPNPEP1	ENSMUSG00000028833
APOBR	EXT2	ENSMUSG00000071711
GIPC1	FPGS	ENSMUSG00000019088
ITGB1	NDUFB3	ENSMUSG00000028214
ZBTB24	UQCRQ	ENSMUSG00000102562
GLIS2	FEN1	ENSMUSG00000093930
DUSP7	OXR1	ENSMUSG00000024043
DTWD1	ZIK1	ENSMUSG00000031788
MEX3C	LST1	ENSMUSG00000028004
CTSZ	SMARCB1	ENSMUSG00000025013
ZSWIM8-AS1	EFCAB1	ENSMUSG00000026197
TRMT10B	ZNF554	ENSMUSG00000022184
LINGO1	LENG9	ENSMUSG00000041556
GNB1L	SULT1A1	ENSMUSG00000029130
PPAPDC2	DLAT	ENSMUSG00000001138
PRKD2	C17orf75	ENSMUSG00000050114
QDPR	VDAC2	ENSMUSG00000042063
RAPGEF1	GHITM	ENSMUSG00000048351
GPHN	SCRN2	ENSMUSG00000104239
SOX12	BRF1	ENSMUSG00000062075
RALA	DTD1	ENSMUSG00000031807
TOPBP1	RRM2B	ENSMUSG00000048636
CAMK2D	PRMT7	ENSMUSG00000022721
PIM1	CDC42	ENSMUSG00000020052
LOC729658	P2RY12	ENSMUSG00000025934
CDK5RAP2	HMOX2	ENSMUSG00000040771
NCOA6	DOCK3	ENSMUSG00000057842
STK16	BBS4	ENSMUSG00000020717
CTD-2201I18.1	DOCK4	ENSMUSG00000006589
COLGALT2	ADAMTS3	ENSMUSG00000040747
CA14	P4HTM	ENSMUSG00000022175
PGS1	SGK2	ENSMUSG00000027954
FAM117B	DMXL1	ENSMUSG00000083064
APPBP2	SUV39H1	ENSMUSG00000027712
SH3RF2	BPHL	ENSMUSG00000085499
LUC7L	ZNF23	ENSMUSG00000035168
BMPR1A	ARFGAP1	ENSMUSG00000008496
TOPORS	TRPM6	ENSMUSG00000045930
NELL1	B3GALT6	ENSMUSG00000049775
LOC100288637	C1orf74	ENSMUSG00000047565
NOL4L	IMP3	ENSMUSG00000048827
DCTN5	CDK14	ENSMUSG00000037686
BSN	WARS2	ENSMUSG00000036529
TMEM170B	D2HGDH	ENSMUSG00000022519
DGKQ	CNDP2	ENSMUSG00000044147
SLC1A6	PCMT1	ENSMUSG00000086247
HAGH	C19orf70	ENSMUSG00000026609
CACNA1S	REPS2	ENSMUSG00000020386
ASMTL-AS1	ITPR1	ENSMUSG00000035125
USP32	ADAT2	ENSMUSG00000032359
ERGIC3	C3orf17	ENSMUSG00000087028
ATP6V1H	ANKRD28	ENSMUSG00000050312
CNOT3	ADSS	ENSMUSG00000004568
DDT	ARHGEF9	ENSMUSG00000016995
XRCC5	CTNNBIP1	ENSMUSG00000019846
METTL21B	DNAH17-AS1	ENSMUSG00000099094
CARD10	ABCE1	ENSMUSG00000038406
USP4	POLR2B	ENSMUSG00000022545
RPLP0P2	RNF5	ENSMUSG00000052512
NET1	ABCA3	ENSMUSG00000001131
BTRC	GPD1	ENSMUSG00000027737
PHF12	KLHDC9	ENSMUSG00000066037
TNFSF13B	PTGES2	ENSMUSG00000050234
ZGRF1	RFX5	ENSMUSG00000030222
SLC39A9	FAR2	ENSMUSG00000084342
TMEM81	EXOC1	ENSMUSG00000032577
ABCB9	LYRM1	ENSMUSG00000034974
TMEM179	FKBPL	ENSMUSG00000004891
CDC34	TMEM5	ENSMUSG00000036504
FAM73B	PIN1	ENSMUSG00000053897
GUCY1B3	FAT3	ENSMUSG00000099625
RIPK1	EPS15	ENSMUSG00000046027
ATP2A2	ATP5G1	ENSMUSG00000000142
TCEAL7	RILP	ENSMUSG00000104121
SERTAD2	TMEM135	ENSMUSG00000062929
GNG7	TPI1	ENSMUSG00000015396
GPR62	DZIP3	ENSMUSG00000102638
SV2A	DHX30	ENSMUSG00000074406
CAPN1	G3BP2	ENSMUSG00000057322
HTR7P1	NDUFA3	ENSMUSG00000098624
EXTL1	TRIM2	ENSMUSG00000027900
AGO2	ARMCX5	ENSMUSG00000014932
SETBP1	OLFM3	ENSMUSG00000012848
CPXM2	MFSD6	ENSMUSG00000033411
CSNK1D	PRKACB	ENSMUSG00000031320
TMEM132B	ARFRP1	ENSMUSG00000086612
ZCCHC14	DCAF8	ENSMUSG00000002409
GNA13	AVL9	ENSMUSG00000025169
POM121	ANKRA2	ENSMUSG00000002871
THEM6	ACAT1	ENSMUSG00000094417
SUMO4	SCFD2	ENSMUSG00000002017
PDLIM4	PLCL2	ENSMUSG00000074071
ABCA5	NIPSNAP1	ENSMUSG00000061731
CCDC61	DNAJA3	ENSMUSG00000040865
HSF1	GPANK1	ENSMUSG00000014846
SLC3A2	DOLK	ENSMUSG00000081669
NEU1	ITGA3	ENSMUSG00000033161
C3orf35	PPP5C	ENSMUSG00000035984
ITPK1-AS1	DIS3	ENSMUSG00000041911
MAPK10	EHF	ENSMUSG00000030102
KCNJ4	ADCK1	ENSMUSG00000085007
SMARCC1	SLC25A12	ENSMUSG00000022466
FOXN3	MYCBP2	ENSMUSG00000031325
FBXO2	SCN8A	ENSMUSG00000040225
DYNC2H1	PLD4	ENSMUSG00000046329
ZNF287	CADPS	ENSMUSG00000019892
NINJ2	NOMO1	ENSMUSG00000051498
NSFP1	MYO16	ENSMUSG00000091154
MMAB	PIGW	ENSMUSG00000032648
L3HYPDH	MAGEH1	ENSMUSG00000041263
PKD1P6	HEATR5B	ENSMUSG00000027263
RCVRN	IFT80	ENSMUSG00000025198
ITGA10	SLC12A9	ENSMUSG00000024644
NPHP1	ZNF837	ENSMUSG00000026640
USP20	DDX3X	ENSMUSG00000024858
NAT6	ADAM11	ENSMUSG00000015474
ARHGEF10	STX1A	ENSMUSG00000025008
SMG1P5	ERLEC1	ENSMUSG00000103432
SAP30	ARF5	ENSMUSG00000027961
ENTPD3	PEX19	ENSMUSG00000074342
ETV5	IL1RAPL1	ENSMUSG00000033805
CASD1	NRXN1	ENSMUSG00000030051
KANK2	TMEM150C	ENSMUSG00000024640
HLA-DOA	TYMSOS	ENSMUSG00000023036
BCOR	AGPAT9	ENSMUSG00000022676
ARRDC3	RAB11A	ENSMUSG00000085622
COL4A2	TMEM160	ENSMUSG00000086034
PSEN1	ACTR1B	ENSMUSG00000000214
LOC171391	ZNF48	ENSMUSG00000005893
BICD1	GPIHBP1	ENSMUSG00000041161
XK	TRAPPC13	ENSMUSG00000101862
PCGF2	CX3CR1	ENSMUSG00000018659
SFSWAP	LPGAT1	ENSMUSG00000024948
AFG3L2	NUP93	ENSMUSG00000036062
BHLHE41	SSBP1	ENSMUSG00000034467
LPPR1	IDH2	ENSMUSG00000064127
GPR85	F7	ENSMUSG00000032384
HECW2	ABHD16A	ENSMUSG00000026385
UBP1	DOPEY1	ENSMUSG00000045319
IL34	OPLAH	ENSMUSG00000040195
ARHGEF25	PTCD3	ENSMUSG00000070348
NDUFA2	EXOC2	ENSMUSG00000073174
TRAP1	PCDH20	ENSMUSG00000099440
SYT11	TMEM237	ENSMUSG00000030314
ATF5	MTR	ENSMUSG00000034923
SUSD2	STXBP5L	ENSMUSG00000023286
NEK7	HECTD1	ENSMUSG00000030523
PDIA4	MTMR4	ENSMUSG00000021276
CDC42SE2	FBXO25	ENSMUSG00000060376
TINF2	CPNE4	ENSMUSG00000070105
LATS1	NT5C	ENSMUSG00000003033
RBM3	FILIP1	ENSMUSG00000056586
PAK1	PGAP3	ENSMUSG00000082896
SKIL	ASMTL	ENSMUSG00000093553
PRKAB2	GALE	ENSMUSG00000047115
LOC100128239	SPPL2B	ENSMUSG00000047473
ABHD10	CFAP97	ENSMUSG00000086392
PSMD12	ZRANB3	ENSMUSG00000004319
TMA7	DDX24	ENSMUSG00000024033
TBX18	TMEM62	ENSMUSG00000048826
WDR60	MTMR9	ENSMUSG00000030707
INO80C	NDUFS1	ENSMUSG00000055972
PPP2R5A	KAZALD1	ENSMUSG00000044252
MRPL52	PAXBP1-AS1	ENSMUSG00000102940
TRAPPC4	ECT2	ENSMUSG00000026546
ZNRD1-AS1	ZNF449	ENSMUSG00000083744
PSMC5	DNAJC18	ENSMUSG00000044229
GNG11	FAM86JP	ENSMUSG00000079173
EIF1AD	SPIN3	ENSMUSG00000062778
USB1	SLC35B4	ENSMUSG00000004263
ASTN1	C21orf2	ENSMUSG00000085913
ATOH7	PWP2	ENSMUSG00000042182
HIST1H2BD	MIR4767	ENSMUSG00000045034
UPF3A	GSTZ1	ENSMUSG00000017639
HIST1H2BE	DYNC1I1	ENSMUSG00000052572
LINC00472	HAUS7	ENSMUSG00000097806
TAF1C	AKR1A1	ENSMUSG00000040151
SLC7A4	VPS50	ENSMUSG00000040594
DERA	HLA-DMB	ENSMUSG00000054715
KDM4B	F8	ENSMUSG00000055027
NANOS1	KIDINS220	ENSMUSG00000053907
LRTM2	C9orf69	ENSMUSG00000092131
SOS1	WDR54	ENSMUSG00000028437
BAZ1B	TMTC4	ENSMUSG00000038141
RBM24	ARSE	ENSMUSG00000038366
PODXL	RNF170	ENSMUSG00000012123
MAPKAPK5	CHADL	ENSMUSG00000020642
ZNF57	ANAPC1	ENSMUSG00000091449
NIT2	ABCD2	ENSMUSG00000046192
GPR83	FAM179B	ENSMUSG00000041298
PDE4C	TSPAN8	ENSMUSG00000045655
BEST1	FAHD2B	ENSMUSG00000024143
GNPTAB	FH	ENSMUSG00000020734
SNORA8	ASL	ENSMUSG00000090108
LPCAT2	GOT1	ENSMUSG00000060181
RPS15	TMEM129	ENSMUSG00000037683
USP19	BCKDHA	ENSMUSG00000020181
SPG7	CUTA	ENSMUSG00000024253
IFI44L	TTYH1	ENSMUSG00000035283
SH3GLB2	STRIP1	ENSMUSG00000035704
C2orf27A	AURKA	ENSMUSG00000022210
LAMC1	B3GALT4	ENSMUSG00000051029
C15orf52	RIMKLA	ENSMUSG00000070644
STH	ACADS	ENSMUSG00000026065
SNTG2	AAGAB	ENSMUSG00000034664
PRDM2	LOC100294145	ENSMUSG00000074346
PPM1D	CALHM1	ENSMUSG00000022847
PPIP5K2	SLC30A9	ENSMUSG00000007415
MSH3	ATRN	ENSMUSG00000057176
CETN3	VPS18	ENSMUSG00000004937
TP53RK	AIF1	ENSMUSG00000062488
SLC4A10	COX14	ENSMUSG00000046447
PI4K2B	SCG5	ENSMUSG00000005583
HIST1H3A	OXCT1	ENSMUSG00000103897
PTGS1	RPS6KL1	ENSMUSG00000022855
ALDH8A1	MDH1	ENSMUSG00000048215
MTHFS	DDB1	ENSMUSG00000040118
POT1	TUBA1A	ENSMUSG00000040280
SPG20-AS1	YEATS4	ENSMUSG00000096052
NOP16	NAPSB	ENSMUSG00000092187
ZNF83	WDYHV1	ENSMUSG00000047515
LMCD1	SCAMP1-AS1	ENSMUSG00000055523
ADAM8	CMTR1	ENSMUSG00000026113
DCLRE1A	CRYM	ENSMUSG00000017314
SLC9A6	PCDH17	ENSMUSG00000082066
ZHX2	ERMARD	ENSMUSG00000085174
MDFIC	ANKRD46	ENSMUSG00000034800
RNF217-AS1	CNTN1	ENSMUSG00000015478
BAG6	CKAP5	ENSMUSG00000027087
ZMYND12	HIST1H4I	ENSMUSG00000025092
SLIT1	CAND2	ENSMUSG00000049687
TMOD2	TBL3	ENSMUSG00000079330
CAAP1	FKBP9	ENSMUSG00000093910
RAD52	TIMM17B	ENSMUSG00000026259
FAM66B	ADAMTSL1	ENSMUSG00000059981
DNAL1	HNRNPDL	ENSMUSG00000064419
JARID2	MORN1	ENSMUSG00000033557
PNISR	PARTICL	ENSMUSG00000031153
OXNAD1	TENM1	ENSMUSG00000042269
CCDC120	PPM1H	ENSMUSG00000037419
KIAA0226	CNIH3	ENSMUSG00000015748
HUS1	SARS2	ENSMUSG00000040724
RGS12	NUDT18	ENSMUSG00000075590
RNF24	WDR81	ENSMUSG00000091345
PTPRT	BPGM	ENSMUSG00000032299
KAT5	UROD	ENSMUSG00000087461
SLC8A3	VPS35	ENSMUSG00000041236
KIAA1143	RLIM	ENSMUSG00000072720
ZCCHC3	SUSD3	ENSMUSG00000038070
ZNRF2	KIAA1715	ENSMUSG00000071658
MIR570	RTN4IP1	ENSMUSG00000030878
UBN2	FAM76A	ENSMUSG00000054412
ARHGAP17	CAPN13	ENSMUSG00000038594
KIAA0930	NDUFA9	ENSMUSG00000021266
NUP210	MTMR7	ENSMUSG00000028622
RHBDF2	GRIA4	ENSMUSG00000033392
PUS1	OPA1	ENSMUSG00000030094
DPY19L2P4	SREBF1	ENSMUSG00000051177
CCDC151	KIF17	ENSMUSG00000036639
RTCB	KIF22	ENSMUSG00000042814
NAA50	PRKAR1A	ENSMUSG00000085624
SPRYD3	KLHL13	ENSMUSG00000038156
ASS1	MRPS18B	ENSMUSG00000019039
FBXW7	NDUFA5	ENSMUSG00000044636
CHFR	TMEM125	ENSMUSG00000002265
HRH1	NCALD	ENSMUSG00000002055
AXL	TECPR1	ENSMUSG00000046245
SH3D21	PEX11B	ENSMUSG00000026812
ADPRM	MINA	ENSMUSG00000030909
TWSG1	PGBD4	ENSMUSG00000026927
FAM89A	MPI	ENSMUSG00000083622
PRPF39	ETV1	ENSMUSG00000078787
RUFY3	ATP6V1A	ENSMUSG00000090659
ZNF532	SCN2A	ENSMUSG00000029669
HSF2	ATP6V0E2	ENSMUSG00000098604
NEURL2	DDX25	ENSMUSG00000086784
IL6R	CYB561D2	ENSMUSG00000054493
TDRD6	KBTBD6	ENSMUSG00000002524
C7	KBTBD4	ENSMUSG00000020142
ZNF605	DMXL2	ENSMUSG00000061802
LOC653160	OGDH	ENSMUSG00000014786
FEM1C	SRD5A3	ENSMUSG00000052560
TRPM3	CLCN3	ENSMUSG00000020668
ANAPC5	CAD	ENSMUSG00000063804
TMEM168	ABCC12	ENSMUSG00000028582
TUBB2A	ACSL6	ENSMUSG00000020611
TSHZ3	UQCRFS1	ENSMUSG00000033788
SEC1P	DNAJC6	ENSMUSG00000038151
HEATR1	NDUFA11	ENSMUSG00000021786
CA2	MYO15A	ENSMUSG00000050671
DNAJC10	SLC6A15	ENSMUSG00000045410
PRICKLE4	ASB13	ENSMUSG00000021003
ARMC8	ATP8A1	ENSMUSG00000040133
PLD2	ATP5B	ENSMUSG00000053062
PPT2	PIGK	ENSMUSG00000038324
TNIP1	TAF6L	ENSMUSG00000085001
CASP9	SLC11A2	ENSMUSG00000036902
SLC22A14	TLL2	ENSMUSG00000040061
FZD10	NLN	ENSMUSG00000025261
BRCAT54	PNMA6A	ENSMUSG00000030922
CAND1	STX17	ENSMUSG00000070283
MIPOL1	TAOK2	ENSMUSG00000093394
BAHD1	AP3M2	ENSMUSG00000022283
CNN3	NEUROD6	ENSMUSG00000020080
RNPC3	SVEP1	ENSMUSG00000054459
GPR3	ME3	ENSMUSG00000022191
LRP4-AS1	COPS7A	ENSMUSG00000058704
SNCG	PRODH	ENSMUSG00000043889
TGFBI	PATZ1	ENSMUSG00000068373
MAGEE1	FAM58A	ENSMUSG00000030708
BOC	PYGB	ENSMUSG00000081228
FOS	SEMA3G	ENSMUSG00000071753
TPD52L1	SRP54	ENSMUSG00000001864
C12orf10	STOML1	ENSMUSG00000037852
PBLD	COPG1	ENSMUSG00000022369
MLF1	STMN1	ENSMUSG00000064637
KCNK6	C20orf166-AS1	ENSMUSG00000103746
LINC00634	VDAC3	ENSMUSG00000036775
ADAMTS6	NUDCD3	ENSMUSG00000071659
TMEM14B	FAM49B	ENSMUSG00000087263
EIF4E	RAB35	ENSMUSG00000005917
EFTUD1P1	HIST1H2AE	ENSMUSG00000017146
EHMT2	RANBP1	ENSMUSG00000047766
PLRG1	PDHB	ENSMUSG00000071398
SLC25A37	AGL	ENSMUSG00000099354
NAA60	COX5B	ENSMUSG00000022321
HECA	SV2B	ENSMUSG00000091881
CIC	MDH1B	ENSMUSG00000046886
C8orf46	RAP1GDS1	ENSMUSG00000057880
PTRHD1	ATR	ENSMUSG00000097027
SCAMP3	LRPPRC	ENSMUSG00000093124
QRSL1	EPHB2	ENSMUSG00000097061
ANKRD44-IT1	ZNF629	ENSMUSG00000091997
VPS45	CLCN4	ENSMUSG00000020798
EMC7	KLHL14	ENSMUSG00000046242
MED4	VARS	ENSMUSG00000011305
CEP135	PLCH1	ENSMUSG00000060176
MRPL45	ENDOD1	ENSMUSG00000002459
CASP1	IMMT	ENSMUSG00000030125
ASPSCR1	VPS11	ENSMUSG00000097217
ELOVL1	VPS33B	ENSMUSG00000100618
ZC3HAV1	PCDH1	ENSMUSG00000024127
BTG3	CDK5	ENSMUSG00000043346
RPS2	DNAH17	ENSMUSG00000097797
INTS5	TST	ENSMUSG00000064844
SLC22A23	DDHD2	ENSMUSG00000054252
DACH2	NAPG	ENSMUSG00000029364
HRASLS	RDH13	ENSMUSG00000033819
LOC101928885	RAD17	ENSMUSG00000049134
PIBF1	NEU4	ENSMUSG00000024921
DKFZP586I1420	TRAPPC2L	ENSMUSG00000060240
C9orf41	NDUFB1	ENSMUSG00000015829
TMOD1	FIBP	ENSMUSG00000061601
KCNB2	ZBTB22	ENSMUSG00000028755
LOC401320	PUF60	ENSMUSG00000041649
NDUFB7	PRKAG1	ENSMUSG00000045509
CDCA5	PARN	ENSMUSG00000005267
SLC9A2	KATNB1	ENSMUSG00000031816
PPP2R4	ATG2A	ENSMUSG00000053205
MSTO2P	MTOR	ENSMUSG00000100600
ZNF770	FOXRED1	ENSMUSG00000044617
PTPMT1	PDE1A	ENSMUSG00000014496
DNAJC16	PDIK1L	ENSMUSG00000062981
ACTR10	DLG3	ENSMUSG00000067189
BRCA2	CHD8	ENSMUSG00000081683
DNTTIP2	TK2	ENSMUSG00000027698
FDPS	PELI3	ENSMUSG00000042688
TIAL1	PSEN2	ENSMUSG00000026668
RBM41	TTC37	ENSMUSG00000020014
ZBTB39	HSD17B8	ENSMUSG00000040511
GAREM	B9D1	ENSMUSG00000053510
PPP2CB	C6orf47	ENSMUSG00000016496
ENO2	PCCB	ENSMUSG00000033530
FSTL3	HPS6	ENSMUSG00000059854
HIST1H4F	NUP133	ENSMUSG00000026601
AP1S3	TRUB2	ENSMUSG00000028959
SPCS2	CIRBP	ENSMUSG00000040463
LHX2	C2orf82	ENSMUSG00000063410
NR1D1	SOWAHB	ENSMUSG00000100980
SNHG4	CA10	ENSMUSG00000020549
RASSF8	GSS	ENSMUSG00000067279
CUEDC1	NUAK1	ENSMUSG00000050271
ZNF774	TUBA1B	ENSMUSG00000081068
NDRG3	TSR1	ENSMUSG00000029106
PPP2R5B	KIFAP3	ENSMUSG00000061104
TCONS_00029157	PLEKHB2	ENSMUSG00000050900
PJA2	VPS52	ENSMUSG00000036975
MX1	DOPEY2	ENSMUSG00000032966
ZNF233	MAN1B1	ENSMUSG00000024130
GRM8	NALCN	ENSMUSG00000040287
TERF1	ATG2B	ENSMUSG00000037032
GDPD1	SLC25A5-AS1	ENSMUSG00000038871
SCAF11	JMJD4	ENSMUSG00000091952
SLC2A11	TUBB3	ENSMUSG00000030610
NRAV	NDUFA13	ENSMUSG00000025066
PARD6B	NELL2	ENSMUSG00000075437
DNAJC28	FAM131A	ENSMUSG00000042788
TRAPPC3	PYCRL	ENSMUSG00000026171
SLC27A2	RNF31	ENSMUSG00000025133
LDOC1	AHNAK2	ENSMUSG00000040187
C2CD2	C1orf216	ENSMUSG00000029167
[truncated: 14,033 more rows]
